# Supplementary material for: MALDI-TOF MS: An effective tool for a global surveillance of dengue vector species
Source: PLoS One. 2022 Oct 20;17(10):e0276488. doi: 10.1371/journal.pone.0276488 (PMC9584457; doi:10.1371/journal.pone.0276488)
Supplement: S1 Table — (XLSX) [file pone.0276488.s005.xlsx]

## Sheet: Feuil1
Supplementary Table S2: Raw data
Variables names	description
spot_ID	unique identifier per mosquito and per deposit spot on MALDI-TOF plate
mosquito_ID	unique identifier per mosquito
collection_date	sample collection date
collection_country	country of sample collection
genus	genus morphological identification result (confirmed by sequencing for species of the Scutellaris group)
species	species morphological identification result (confirmed by sequencing for species of the Scutellaris group)
replicate	spot replicate per mosquito
MSP_1	species of the first closest reference spectrum in the identification database (Main Spectrum Pattern references created in this study or in Rakotonirina et al, 2020)
Identification_score_1	score associated with MSP1
MSP_2	species of the second closest reference spectrum in the identification database (Main Spectrum Pattern references created in this study or in Rakotonirina et al, 2020)
Identification_score_2	score associated with MSP2
spot_ID	mosquito_ID	collection_date	collection_country	genus	species	replicate	MSP1	Identification_score_1	MSP_2	identification_score_2
CA001_A	CA001	2019-09-18	Cambodia	Aedes	aegypti	A	Aedes aegypti-Ref-Fiji-168-IPNC	2.11	Aedes aegypti-Ref-NC-076-IPNC	2.01
CA001_B	CA001	2019-09-18	Cambodia	Aedes	aegypti	B	Aedes aegypti-Ref-NC-087-IPNC	2.07	Aedes aegypti-Ref-Fiji-087-IPNC	2.01
CA002_A	CA002	2019-09-18	Cambodia	Aedes	aegypti	A	Aedes aegypti-Ref-Fiji-087-IPNC	2.36	Aedes aegypti-Ref-Fiji-168-IPNC	2.26
CA002_B	CA002	2019-09-18	Cambodia	Aedes	aegypti	B	Aedes aegypti-ref-NC240-IPNC	2.15	Aedes aegypti-Ref-Fiji-168-IPNC	2.14
CA003_A	CA003	2019-09-18	Cambodia	Aedes	aegypti	A	Aedes aegypti-Ref-Fiji-087-IPNC	2.31	Aedes aegypti-ref-NC240-IPNC	2.14
CA003_B	CA003	2019-09-18	Cambodia	Aedes	aegypti	B	Aedes aegypti-Ref-Fiji-168-IPNC	2.22	Aedes aegypti-Ref-Fiji-087-IPNC	2.21
CA004_A	CA004	2019-09-18	Cambodia	Aedes	aegypti	A	Aedes aegypti-Ref-Fiji-087-IPNC	2.32	Aedes aegypti-ref-NC240-IPNC	2.1
CA004_B	CA004	2019-09-18	Cambodia	Aedes	aegypti	B	Aedes aegypti-Ref-NC-076-IPNC	2.15	Aedes aegypti-Ref-Fiji-168-IPNC	2.06
CA005_A	CA005	2019-09-18	Cambodia	Aedes	aegypti	A	Aedes aegypti-Ref-NC-076-IPNC	2.17	Aedes aegypti-Ref-NC-044-IPNC	2.16
CA005_B	CA005	2019-09-18	Cambodia	Aedes	aegypti	B	Aedes aegypti-Ref-NC-044-IPNC	2.14	Aedes aegypti-Ref-Fiji-087-IPNC	2.09
CA006_A	CA006	2019-09-18	Cambodia	Aedes	aegypti	A	Aedes aegypti-Ref-Fiji-088-IPNC	2.24	Aedes aegypti-Ref-Fiji-168-IPNC	2.23
CA006_B	CA006	2019-09-18	Cambodia	Aedes	aegypti	B	Aedes aegypti-Ref-Fiji-088-IPNC	2.21	Aedes aegypti-Ref-Fiji-168-IPNC	2.14
CA007_A	CA007	2019-09-18	Cambodia	Aedes	aegypti	A	Aedes aegypti-Ref-NC-076-IPNC	2.32	Aedes aegypti-Ref-Fiji-168-IPNC	2.22
CA007_B	CA007	2019-09-18	Cambodia	Aedes	aegypti	B	Aedes aegypti-Ref-NC-044-IPNC	2.1	Aedes aegypti-Ref-Fiji-168-IPNC	2.1
CA008_A	CA008	2019-09-18	Cambodia	Aedes	aegypti	A	Aedes aegypti-Ref-NC-044-IPNC	2.27	Aedes aegypti-Ref-Fiji-087-IPNC	2.26
CA008_B	CA008	2019-09-18	Cambodia	Aedes	aegypti	B	Aedes aegypti-Ref-NC-044-IPNC	2.23	Aedes aegypti-Ref-Fiji-087-IPNC	2.21
CA009_A	CA009	2019-09-18	Cambodia	Aedes	aegypti	A	Aedes aegypti-Ref-Fiji-087-IPNC	2.25	Aedes aegypti-Ref-Fiji-168-IPNC	2.23
CA009_B	CA009	2019-09-18	Cambodia	Aedes	aegypti	B	Aedes aegypti-Ref-Fiji-087-IPNC	2.17	Aedes aegypti-Ref-Fiji-168-IPNC	2.16
CA010_A	CA010	2019-09-18	Cambodia	Aedes	aegypti	A	Aedes aegypti-Ref-NC-044-IPNC	2.36	Aedes aegypti-Ref-NC-076-IPNC	2.28
CA010_B	CA010	2019-09-18	Cambodia	Aedes	aegypti	B	Aedes aegypti-Ref-NC-044-IPNC	2.26	Aedes aegypti-Ref-NC500-IPNC	2.19
CA038_A	CA038	2019-12-10	Cambodia	Culex	quinquefasciatus	A	Culex quinquefasciatus-Ref-Fiji-336-IPNC	2.05	Culex quinquefasciatus-Ref-NC042-IPNC	1.78
CA038_B	CA038	2019-12-10	Cambodia	Culex	quinquefasciatus	B	Culex quinquefasciatus-Ref-NC070-IPNC	2.01	Culex quinquefasciatus-Ref-NC071-IPNC	1.92
CA039_A	CA039	2019-12-10	Cambodia	Culex	quinquefasciatus	A	Culex quinquefasciatus-Ref-Fiji-174-IPNC	2.18	Culex quinquefasciatus-Ref-Fiji-175-IPNC	2.14
CA039_B	CA039	2019-12-10	Cambodia	Culex	quinquefasciatus	B	Culex quinquefasciatus-Ref-NC-216-IPNC	1.9	Culex quinquefasciatus-Ref-Fiji-336-IPNC	1.8
CA040_A	CA040	2019-12-10	Cambodia	Culex	quinquefasciatus	A	Culex quinquefasciatus-Ref-NC042-IPNC	2.05	Culex quinquefasciatus-Ref-Fiji-070-IPNC	2
CA040_B	CA040	2019-12-10	Cambodia	Culex	quinquefasciatus	B	Culex quinquefasciatus-Ref-NC042-IPNC	1.89	Culex quinquefasciatus-Ref-NC071-IPNC	1.84
CA041_A	CA041	2019-12-10	Cambodia	Culex	quinquefasciatus	A	Culex quinquefasciatus-Ref-Fiji-175-IPNC	2.27	Culex quinquefasciatus-Ref-Fiji-070-IPNC	2.23
CA041_B	CA041	2019-12-10	Cambodia	Culex	quinquefasciatus	B	Culex quinquefasciatus-Ref-Fiji-175-IPNC	2.2	Culex quinquefasciatus-Ref-Fiji-070-IPNC	2.05
CA042_A	CA042	2019-12-10	Cambodia	Culex	quinquefasciatus	A	Culex quinquefasciatus-Ref-NC-216-IPNC	2.06	Culex quinquefasciatus-Ref-NC075-IPNC	1.89
CA042_B	CA042	2019-12-10	Cambodia	Culex	quinquefasciatus	B	Culex quinquefasciatus-Ref-NC042-IPNC	1.99	Culex quinquefasciatus-Ref-NC043-IPNC	1.97
CA012_A	CA012	2019-09-16	Cambodia	Aedes	aegypti	A	Aedes aegypti-Ref-Fiji-087-IPNC	2.26	Aedes aegypti-Ref-NC-044-IPNC	2.11
CA012_B	CA012	2019-09-16	Cambodia	Aedes	aegypti	B	Aedes aegypti-Ref-Fiji-087-IPNC	2.11	Aedes aegypti-Ref-Fiji-168-IPNC	1.94
CA013_A	CA013	2019-09-16	Cambodia	Aedes	aegypti	A	Aedes aegypti-Ref-Fiji-087-IPNC	2.37	Aedes aegypti-Ref-Fiji-168-IPNC	2.13
CA013_B	CA013	2019-09-16	Cambodia	Aedes	aegypti	B	Aedes aegypti-Ref-Fiji-087-IPNC	2.31	Aedes aegypti-Ref-Fiji-168-IPNC	2.17
CA014_A	CA014	2019-09-16	Cambodia	Aedes	aegypti	A	Aedes aegypti-Ref-Fiji-195-IPNC	2.2	Aedes aegypti-Ref-Fiji-168-IPNC	2.19
CA014_B	CA014	2019-09-16	Cambodia	Aedes	aegypti	B	Aedes aegypti-Ref-Fiji-195-IPNC	2.11	Aedes aegypti-Ref-Fiji-087-IPNC	2.11
CA015_A	CA015	2019-09-16	Cambodia	Aedes	aegypti	A	Aedes aegypti-Ref-Fiji-087-IPNC	2.21	Aedes aegypti-Ref-Fiji-195-IPNC	2.06
CA015_B	CA015	2019-09-16	Cambodia	Aedes	aegypti	B	Aedes aegypti-Ref-Fiji-087-IPNC	2.18	Aedes aegypti-Ref-Fiji-195-IPNC	2.09
CA016_A	CA016	2019-09-18	Cambodia	Aedes	aegypti	A	Aedes aegypti-Ref-Fiji-087-IPNC	2.24	Aedes aegypti-Ref-Fiji-168-IPNC	2.15
CA016_B	CA016	2019-09-18	Cambodia	Aedes	aegypti	B	Aedes aegypti-Ref-Fiji-168-IPNC	2.21	Aedes aegypti-Ref-Fiji-195-IPNC	2.12
CA017_A	CA017	2019-09-18	Cambodia	Aedes	aegypti	A	Aedes aegypti-Ref-Fiji-168-IPNC	2.07	Aedes aegypti-Ref-Fiji-087-IPNC	2.02
CA017_B	CA017	2019-09-18	Cambodia	Aedes	aegypti	B	Aedes aegypti-Ref-Fiji-195-IPNC	2	Aedes aegypti-ref-NC240-IPNC	1.93
CA018_A	CA018	2019-09-18	Cambodia	Aedes	aegypti	A	Aedes aegypti-Ref-Fiji-168-IPNC	2.28	Aedes aegypti-Ref-Fiji-195-IPNC	2.11
CA018_B	CA018	2019-09-18	Cambodia	Aedes	aegypti	B	Aedes aegypti-Ref-Fiji-168-IPNC	2.25	Aedes aegypti-ref-NC240-IPNC	2.2
CA019_A	CA019	2019-09-18	Cambodia	Aedes	aegypti	A	Aedes aegypti-Ref-Fiji-168-IPNC	2.27	Aedes aegypti-Ref-Fiji-195-IPNC	2.24
CA019_B	CA019	2019-09-18	Cambodia	Aedes	aegypti	B	Aedes aegypti-ref-NC240-IPNC	2.18	Aedes aegypti-Ref-Fiji-195-IPNC	2.04
CA020_A	CA020	2019-09-18	Cambodia	Aedes	aegypti	A	Aedes aegypti-Ref-Fiji-087-IPNC	1.92	Aedes aegypti-ref-NC240-IPNC	1.84
CA020_B	CA020	2019-09-18	Cambodia	Aedes	aegypti	B	Aedes aegypti-Ref-Fiji-195-IPNC	1.88	Aedes aegypti-Ref-Fiji-087-IPNC	1.75
CA021_A	CA021	2019-09-18	Cambodia	Aedes	aegypti	A	Aedes aegypti-Ref-Fiji-168-IPNC	2.02	Aedes aegypti-Ref-NC-431-IPNC	2
CA021_B	CA021	2019-09-18	Cambodia	Aedes	aegypti	B	Aedes aegypti-ref-NC240-IPNC	1.97	Aedes aegypti-Ref-Fiji-168-IPNC	1.96
CA043_A	CA043	2019-12-10	Cambodia	Culex	quinquefasciatus	A	Culex quinquefasciatus-Ref-NC-216-IPNC	2.22	Culex quinquefasciatus-Ref-Fiji-336-IPNC	2.03
CA043_B	CA043	2019-12-10	Cambodia	Culex	quinquefasciatus	B	Culex quinquefasciatus-Ref-Fiji-070-IPNC	2.14	Culex quinquefasciatus-Ref-NC042-IPNC	2.13
CA044_A	CA044	2019-12-10	Cambodia	Culex	quinquefasciatus	A	Culex quinquefasciatus-Ref-NC043-IPNC	2.24	Culex quinquefasciatus-Ref-NC042-IPNC	2.18
CA044_B	CA044	2019-12-10	Cambodia	Culex	quinquefasciatus	B	Culex quinquefasciatus-Ref-NC070-IPNC	2.2	Culex quinquefasciatus-Ref-Fiji-175-IPNC	2.09
CA045_A	CA045	2019-12-10	Cambodia	Culex	quinquefasciatus	A	Culex quinquefasciatus-Ref-NC-216-IPNC	1.82	Culex quinquefasciatus-Ref-Fiji-336-IPNC	1.8
CA045_B	CA045	2019-12-10	Cambodia	Culex	quinquefasciatus	B	NA	NA	NA	NA
CA047_A	CA047	2019-12-10	Cambodia	Culex	quinquefasciatus	A	Culex quinquefasciatus-Ref-Fiji-070-IPNC	2.2	Culex quinquefasciatus-Ref-Fiji-336-IPNC	2.19
CA047_B	CA047	2019-12-10	Cambodia	Culex	quinquefasciatus	B	Culex quinquefasciatus-Ref-Fiji-336-IPNC	2.12	Culex quinquefasciatus-Ref-NC042-IPNC	2.07
CA048_A	CA048	2019-12-10	Cambodia	Culex	quinquefasciatus	A	Culex quinquefasciatus-Ref-Fiji-070-IPNC	2.18	Culex quinquefasciatus-Ref-NC077-IPNC	2.15
CA048_B	CA048	2019-12-10	Cambodia	Culex	quinquefasciatus	B	Culex quinquefasciatus-Ref-NC-216-IPNC	1.94	Culex quinquefasciatus-Ref-NC429-IPNC	1.91
CA049_A	CA049	2019-12-10	Cambodia	Culex	quinquefasciatus	A	Culex quinquefasciatus-Ref-Fiji-336-IPNC	2.31	Culex quinquefasciatus-Ref-NC070-IPNC	2
CA049_B	CA049	2019-12-10	Cambodia	Culex	quinquefasciatus	B	NA	NA	NA	NA
CA050_A	CA050	2019-12-10	Cambodia	Culex	quinquefasciatus	A	Culex quinquefasciatus-Ref-Fiji-336-IPNC	2.21	Culex quinquefasciatus-Ref-Fiji-070-IPNC	2.04
CA050_B	CA050	2019-12-10	Cambodia	Culex	quinquefasciatus	B	Culex quinquefasciatus-Ref-Fiji-070-IPNC	2.17	Culex quinquefasciatus-Ref-Fiji-336-IPNC	2.14
CA051_A	CA051	2019-12-10	Cambodia	Culex	quinquefasciatus	A	Culex quinquefasciatus-Ref-Fiji-070-IPNC	2.21	Culex quinquefasciatus-Ref-NC042-IPNC	2.2
CA051_B	CA051	2019-12-10	Cambodia	Culex	quinquefasciatus	B	Culex quinquefasciatus-Ref-NC077-IPNC	2.2	Culex quinquefasciatus-Ref-NC043-IPNC	2.1
CA052_A	CA052	2019-12-10	Cambodia	Culex	quinquefasciatus	A	Culex quinquefasciatus-Ref-Fiji-070-IPNC	2	Culex quinquefasciatus-Ref-NC070-IPNC	1.88
CA052_B	CA052	2019-12-10	Cambodia	Culex	quinquefasciatus	B	Culex quinquefasciatus-Ref-Fiji-175-IPNC	2.06	Culex quinquefasciatus-Ref-Fiji-070-IPNC	2.04
CA053_A	CA053	2019-12-10	Cambodia	Culex	quinquefasciatus	A	Culex quinquefasciatus-Ref-Fiji-336-IPNC	2.02	Culex quinquefasciatus-Ref-Fiji-070-IPNC	1.95
CA053_B	CA053	2019-12-10	Cambodia	Culex	quinquefasciatus	B	Culex quinquefasciatus-Ref-Fiji-336-IPNC	1.99	Culex quinquefasciatus-Ref-Fiji-070-IPNC	1.88
CA054_A	CA054	2019-12-10	Cambodia	Culex	quinquefasciatus	A	Culex quinquefasciatus-Ref-NC-216-IPNC	1.99	Culex quinquefasciatus-Ref-Fiji-336-IPNC	1.93
CA054_B	CA054	2019-12-10	Cambodia	Culex	quinquefasciatus	B	NA	NA	NA	NA
CA055_A	CA055	2019-12-10	Cambodia	Culex	quinquefasciatus	A	Culex quinquefasciatus-Ref-Fiji-336-IPNC	2.05	Culex quinquefasciatus-Ref-Fiji-070-IPNC	1.96
CA055_B	CA055	2019-12-10	Cambodia	Culex	quinquefasciatus	B	Culex quinquefasciatus-Ref-Fiji-336-IPNC	2.05	Culex quinquefasciatus-Ref-Fiji-070-IPNC	1.8
CA056_A	CA056	2019-12-10	Cambodia	Culex	quinquefasciatus	A	Culex quinquefasciatus-Ref-Fiji-070-IPNC	1.94	Culex quinquefasciatus-Ref-NC070-IPNC	1.9
CA056_B	CA056	2019-12-10	Cambodia	Culex	quinquefasciatus	B	Culex quinquefasciatus-Ref-Fiji-070-IPNC	1.85	Culex quinquefasciatus-Ref-NC-216-IPNC	1.5
CA057_A	CA057	2019-12-10	Cambodia	Culex	quinquefasciatus	A	Culex quinquefasciatus-Ref-Fiji-070-IPNC	2.15	Culex quinquefasciatus-Ref-Fiji-069-IPNC	2.08
CA057_B	CA057	2019-12-10	Cambodia	Culex	quinquefasciatus	B	Culex quinquefasciatus-Ref-NC070-IPNC	2.01	Culex quinquefasciatus-Ref-Fiji-070-IPNC	1.89
CA077_A	CA077	2019-12-10	Cambodia	Aedes	albopictus	A	Aedes albopictus-Ref-Fiji-021-IPNC	2.2	Aedes albopictus-Ref-Fiji-018-IPNC	1.84
CA077_B	CA077	2019-12-10	Cambodia	Aedes	albopictus	B	Aedes albopictus-Ref-Fiji-021-IPNC	2	Aedes aegypti-ref-NC240-IPNC	1.53
CA070_A	CA070	2019-12-10	Cambodia	Aedes	albopictus	A	Aedes albopictus-Ref-Fiji-021-IPNC	1.9	Aedes albopictus-Ref-Fiji-003-IPNC	1.78
CA070_B	CA070	2019-12-10	Cambodia	Aedes	albopictus	B	Aedes albopictus-Ref-Fiji-018-IPNC	1.72	Aedes albopictus-Ref-Fiji-021-IPNC	1.7
CA071_A	CA071	2019-12-10	Cambodia	Aedes	albopictus	A	Aedes albopictus-Ref-Fiji-018-IPNC	2	Aedes albopictus-Ref-Fiji-021-IPNC	1.89
CA071_B	CA071	2019-12-10	Cambodia	Aedes	albopictus	B	Aedes albopictus-Ref-Fiji-021-IPNC	1.98	Aedes albopictus-Ref-Fiji-018-IPNC	1.94
FI005_A	FI005	2018-05-19	Fiji	Aedes	pseudoscutellaris	A	Aedes pseudoscutellaris-Ref-Fiji-163-IPNC	1.97	Aedes polynesiensis-Ref-Ref-WA034-IPNC	1.87
FI005_B	FI005	2018-05-19	Fiji	Aedes	pseudoscutellaris	B	Aedes pseudoscutellaris-Ref-FI-271-IPNC	1.94	Aedes pseudoscutellaris-Ref-Fiji-163-IPNC	1.69
FI006_A	FI006	2018-05-19	Fiji	Aedes	pseudoscutellaris	A	Aedes polynesiensis-Ref-Ref-WA034-IPNC	1.75	Aedes aegypti-Ref-Fiji-002-IPNC	1.61
FI006_B	FI006	2018-05-19	Fiji	Aedes	pseudoscutellaris	B	Aedes pseudoscutellaris-Ref-Fiji-163-IPNC	1.72	Aedes pseudoscutellaris-Ref-FI-272-IPNC	1.7
FI008_A	FI008	2018-05-19	Fiji	Aedes	albopictus	A	Aedes albopictus-Ref-Fiji-021-IPNC	2.19	Aedes albopictus-Ref-Fiji-003-IPNC	2.03
FI008_B	FI008	2018-05-19	Fiji	Aedes	albopictus	B	Aedes albopictus-Ref-Fiji-025-IPNC	1.87	Aedes albopictus-Ref-Fiji-021-IPNC	1.84
FI010_A	FI010	2018-05-19	Fiji	Aedes	pseudoscutellaris	A	Aedes pseudoscutellaris-Ref-FI-025-IPNC	2.26	Aedes pseudoscutellaris-Ref-FI-272-IPNC	2.05
FI010_B	FI010	2018-05-19	Fiji	Aedes	pseudoscutellaris	B	Aedes pseudoscutellaris-Ref-Fiji-314-IPNC	1.72	Aedes pseudoscutellaris-Ref-FI-025-IPNC	1.65
FI012_A	FI012	2018-05-18	Fiji	Aedes	pseudoscutellaris	A	Aedes pseudoscutellaris-Ref-Fiji-314-IPNC	2.18	Aedes pseudoscutellaris-Ref-Fiji-163-IPNC	2.12
FI012_B	FI012	2018-05-18	Fiji	Aedes	pseudoscutellaris	B	Aedes pseudoscutellaris-Ref-FI-271-IPNC	2.14	Aedes pseudoscutellaris-Ref-Fiji-314-IPNC	2.1
FI013_A	FI013	2018-05-18	Fiji	Aedes	pseudoscutellaris	A	Aedes pseudoscutellaris-Ref-Fiji-163-IPNC	2.05	Aedes pseudoscutellaris-Ref-FI-271-IPNC	2.01
FI013_B	FI013	2018-05-18	Fiji	Aedes	pseudoscutellaris	B	Aedes pseudoscutellaris-Ref-Fiji-314-IPNC	1.96	Aedes albopictus-Ref-Fiji-021-IPNC	1.87
FI014_A	FI014	2018-05-18	Fiji	Aedes	pseudoscutellaris	A	Aedes pseudoscutellaris-Ref-Fiji-314-IPNC	2.35	Aedes pseudoscutellaris-Ref-Fiji-163-IPNC	2.27
FI014_B	FI014	2018-05-18	Fiji	Aedes	pseudoscutellaris	B	Aedes pseudoscutellaris-Ref-Fiji-163-IPNC	2.19	Aedes pseudoscutellaris-Ref-Fiji-314-IPNC	2.18
FI015_A	FI015	2018-05-18	Fiji	Aedes	albopictus	A	Aedes albopictus-Ref-Fiji-021-IPNC	2.11	Aedes albopictus-Ref-Fiji-003-IPNC	1.96
FI015_B	FI015	2018-05-18	Fiji	Aedes	albopictus	B	Aedes albopictus-Ref-Fiji-021-IPNC	2.05	Aedes albopictus-Ref-Fiji-003-IPNC	1.95
FI016_A	FI016	2018-05-18	Fiji	Aedes	pseudoscutellaris	A	Aedes pseudoscutellaris-Ref-Fiji-314-IPNC	1.66	Aedes pseudoscutellaris-Ref-Fiji-163-IPNC	1.63
FI016_B	FI016	2018-05-18	Fiji	Aedes	pseudoscutellaris	B	Aedes pseudoscutellaris-Ref-FI-025-IPNC	1.48	Aedes albopictus-Ref-Fiji-021-IPNC	1.45
FI017_A	FI017	2018-05-18	Fiji	Aedes	albopictus	A	Aedes albopictus-Ref-Fiji-021-IPNC	1.97	Aedes albopictus-Ref-Fiji-003-IPNC	1.72
FI017_B	FI017	2018-05-18	Fiji	Aedes	albopictus	B	Aedes albopictus-Ref-Fiji-021-IPNC	1.93	Aedes albopictus-Ref-Fiji-025-IPNC	1.84
FI020_A	FI020	2018-05-18	Fiji	Aedes	albopictus	A	Aedes albopictus-Ref-Fiji-021-IPNC	2.17	Aedes albopictus-Ref-Fiji-003-IPNC	2.06
FI020_B	FI020	2018-05-18	Fiji	Aedes	albopictus	B	Aedes albopictus-Ref-Fiji-021-IPNC	2.12	Aedes albopictus-Ref-Fiji-003-IPNC	1.86
FI026_A	FI026	2018-05-17	Fiji	Aedes	albopictus	A	Aedes albopictus-Ref-Fiji-025-IPNC	2.09	Aedes albopictus-Ref-Fiji-018-IPNC	1.92
FI026_B	FI026	2018-05-17	Fiji	Aedes	albopictus	B	Aedes albopictus-Ref-Fiji-025-IPNC	2.09	Aedes albopictus-Ref-Fiji-021-IPNC	1.99
FI027_A	FI027	2018-05-18	Fiji	Aedes	albopictus	A	Aedes albopictus-Ref-Fiji-021-IPNC	2.28	Aedes albopictus-Ref-Fiji-018-IPNC	2.15
FI027_B	FI027	2018-05-18	Fiji	Aedes	albopictus	B	Aedes albopictus-Ref-Fiji-021-IPNC	2.14	Aedes albopictus-Ref-Fiji-003-IPNC	2.09
FI028_A	FI028	2018-05-17	Fiji	Aedes	pseudoscutellaris	A	Aedes pseudoscutellaris-Ref-FI-271-IPNC	2.12	Aedes pseudoscutellaris-Ref-FI-025-IPNC	2.1
FI028_B	FI028	2018-05-17	Fiji	Aedes	pseudoscutellaris	B	Aedes pseudoscutellaris-Ref-FI-025-IPNC	1.84	Aedes pseudoscutellaris-Ref-FI-272-IPNC	1.75
FI038_A	FI038	2018-05-18	Fiji	Aedes	aegypti	A	Aedes aegypti-Ref-NC-076-IPNC	2.11	Aedes aegypti-Ref-NC-058-IPNC	1.95
FI038_B	FI038	2018-05-18	Fiji	Aedes	aegypti	B	Aedes aegypti-Ref-Fiji-088-IPNC	2.08	Aedes aegypti-Ref-NC-076-IPNC	1.83
FI039_A	FI039	2018-05-18	Fiji	Aedes	aegypti	A	Aedes aegypti-Ref-NC-076-IPNC	2.03	Aedes aegypti-Ref-Fiji-168-IPNC	1.99
FI039_B	FI039	2018-05-18	Fiji	Aedes	aegypti	B	Aedes aegypti-Ref-Fiji-088-IPNC	1.92	Aedes aegypti-Ref-NC-076-IPNC	1.87
FI044_A	FI044	2018-05-17	Fiji	Aedes	albopictus	A	Aedes albopictus-Ref-Fiji-018-IPNC	2.18	Aedes albopictus-Ref-Fiji-021-IPNC	2.14
FI044_B	FI044	2018-05-17	Fiji	Aedes	albopictus	B	Aedes albopictus-Ref-Fiji-021-IPNC	2	Aedes albopictus-Ref-Fiji-018-IPNC	1.96
FI046_A	FI046	2018-05-17	Fiji	Aedes	albopictus	A	Aedes albopictus-Ref-Fiji-018-IPNC	2.03	Aedes albopictus-Ref-Fiji-025-IPNC	2.02
FI046_B	FI046	2018-05-17	Fiji	Aedes	albopictus	B	Aedes albopictus-Ref-Fiji-025-IPNC	1.85	Aedes albopictus-Ref-Fiji-018-IPNC	1.78
FI054_A	FI054	2018-05-18	Fiji	Aedes	aegypti	A	Aedes aegypti-Ref-Fiji-087-IPNC	2.28	Aedes aegypti-Ref-NC-044-IPNC	2.08
FI054_B	FI054	2018-05-18	Fiji	Aedes	aegypti	B	Aedes aegypti-Ref-Fiji-087-IPNC	2.27	Aedes aegypti-Ref-NC-044-IPNC	2.09
FI062_A	FI062	2018-05-18	Fiji	Aedes	aegypti	A	Aedes aegypti-Ref-Fiji-088-IPNC	2.23	Aedes aegypti-Ref-NC-435-IPNC	2.13
FI062_B	FI062	2018-05-18	Fiji	Aedes	aegypti	B	Aedes aegypti-Ref-NC-076-IPNC	2.22	Aedes aegypti-Ref-Fiji-088-IPNC	2.11
FI071_A	FI071	2018-05-17	Fiji	Culex	quinquefasciatus	A	Culex quinquefasciatus-Ref-Fiji-069-IPNC	2.45	Culex quinquefasciatus-Ref-Fiji-070-IPNC	2.38
FI071_B	FI071	2018-05-17	Fiji	Culex	quinquefasciatus	B	Culex quinquefasciatus-Ref-Fiji-070-IPNC	2.41	Culex quinquefasciatus-Ref-Fiji-069-IPNC	2.4
FI072_A	FI072	2018-05-17	Fiji	Culex	quinquefasciatus	A	Culex quinquefasciatus-Ref-Fiji-069-IPNC	2.32	Culex quinquefasciatus-Ref-Fiji-070-IPNC	2.3
FI072_B	FI072	2018-05-17	Fiji	Culex	quinquefasciatus	B	Culex quinquefasciatus-Ref-Fiji-336-IPNC	2.27	Culex quinquefasciatus-Ref-Fiji-069-IPNC	2.26
FI073_A	FI073	2018-05-17	Fiji	Culex	quinquefasciatus	A	Culex quinquefasciatus-Ref-Fiji-069-IPNC	2.45	Culex quinquefasciatus-Ref-Fiji-175-IPNC	2.45
FI073_B	FI073	2018-05-17	Fiji	Culex	quinquefasciatus	B	Culex quinquefasciatus-Ref-Fiji-175-IPNC	2.24	Culex quinquefasciatus-Ref-Fiji-070-IPNC	2.22
FI079_A	FI079	2018-05-17	Fiji	Aedes	albopictus	A	Aedes albopictus-Ref-Fiji-018-IPNC	2.37	Aedes albopictus-Ref-Fiji-025-IPNC	2.35
FI079_B	FI079	2018-05-17	Fiji	Aedes	albopictus	B	Aedes albopictus-Ref-Fiji-018-IPNC	2.33	Aedes albopictus-Ref-Fiji-047-IPNC	2.29
FI082_A	FI082	2018-05-18	Fiji	Aedes	albopictus	A	Aedes albopictus-Ref-Fiji-003-IPNC	2.33	Aedes albopictus-Ref-Fiji-021-IPNC	2.18
FI082_B	FI082	2018-05-18	Fiji	Aedes	albopictus	B	Aedes albopictus-Ref-Fiji-003-IPNC	2.18	Aedes albopictus-Ref-Fiji-021-IPNC	2.12
FI083_A	FI083	2018-05-18	Fiji	Aedes	aegypti	A	Aedes aegypti-Ref-NC-076-IPNC	2.1	Aedes aegypti-Ref-NC-058-IPNC	2.01
FI083_B	FI083	2018-05-18	Fiji	Aedes	aegypti	B	Aedes aegypti-Ref-NC-076-IPNC	2.09	Aedes aegypti-Ref-Fiji-168-IPNC	1.78
FI086_A	FI086	2018-05-18	Fiji	Aedes	aegypti	A	Aedes aegypti-Ref-Fiji-168-IPNC	2.47	Aedes aegypti-Ref-Fiji-088-IPNC	2.37
FI086_B	FI086	2018-05-18	Fiji	Aedes	aegypti	B	Aedes aegypti-Ref-Fiji-087-IPNC	2.41	Aedes aegypti-Ref-Fiji-168-IPNC	2.21
FI089_A	FI089	2018-05-18	Fiji	Aedes	aegypti	A	Aedes aegypti-Ref-Fiji-168-IPNC	2.53	Aedes aegypti-Ref-Fiji-087-IPNC	2.38
FI089_B	FI089	2018-05-18	Fiji	Aedes	aegypti	B	Aedes aegypti-Ref-Fiji-168-IPNC	2.34	Aedes aegypti-Ref-Fiji-087-IPNC	2.33
FI092_A	FI092	2018-05-18	Fiji	Aedes	aegypti	A	Aedes aegypti-Ref-Fiji-168-IPNC	2.4	Aedes aegypti-Ref-Fiji-088-IPNC	2.21
FI092_B	FI092	2018-05-18	Fiji	Aedes	aegypti	B	Aedes aegypti-Ref-Fiji-168-IPNC	2.28	Aedes aegypti-Ref-Fiji-087-IPNC	2.24
FI093_A	FI093	2018-05-18	Fiji	Aedes	aegypti	A	Aedes aegypti-Ref-NC-076-IPNC	2.36	Aedes aegypti-Ref-Fiji-088-IPNC	2.27
FI093_B	FI093	2018-05-18	Fiji	Aedes	aegypti	B	Aedes aegypti-Ref-NC-076-IPNC	2.19	Aedes aegypti-Ref-Fiji-088-IPNC	2.19
FI094_A	FI094	2018-05-18	Fiji	Aedes	aegypti	A	Aedes aegypti-Ref-Fiji-088-IPNC	2.52	Aedes aegypti-Ref-NC-076-IPNC	2.26
FI094_B	FI094	2018-05-18	Fiji	Aedes	aegypti	B	Aedes aegypti-Ref-Fiji-088-IPNC	2.48	Aedes aegypti-Ref-Fiji-168-IPNC	2.29
FI105_A	FI105	2018-05-18	Fiji	Aedes	albopictus	A	Aedes albopictus-Ref-Fiji-018-IPNC	2.32	Aedes albopictus-Ref-Fiji-050-IPNC	2.18
FI105_B	FI105	2018-05-18	Fiji	Aedes	albopictus	B	Aedes albopictus-Ref-Fiji-021-IPNC	2.18	Aedes albopictus-Ref-Fiji-018-IPNC	2.1
FI106_A	FI106	2018-05-18	Fiji	Aedes	albopictus	A	Aedes albopictus-Ref-Fiji-047-IPNC	2.33	Aedes albopictus-Ref-Fiji-018-IPNC	2.27
FI106_B	FI106	2018-05-18	Fiji	Aedes	albopictus	B	Aedes albopictus-Ref-Fiji-021-IPNC	2.11	Aedes albopictus-Ref-Fiji-018-IPNC	2
FI123_A	FI123	2018-05-17	Fiji	Aedes	albopictus	A	Aedes albopictus-Ref-Fiji-018-IPNC	2.36	Aedes albopictus-Ref-Fiji-021-IPNC	2.24
FI123_B	FI123	2018-05-17	Fiji	Aedes	albopictus	B	Aedes albopictus-Ref-Fiji-047-IPNC	2.28	Aedes albopictus-Ref-Fiji-018-IPNC	2.24
FI130_A	FI130	2018-05-21	Fiji	Aedes	albopictus	A	Aedes albopictus-Ref-Fiji-021-IPNC	2.14	Aedes albopictus-Ref-Fiji-050-IPNC	1.78
FI130_B	FI130	2018-05-21	Fiji	Aedes	albopictus	B	Aedes albopictus-Ref-Fiji-021-IPNC	2.13	Aedes albopictus-Ref-Fiji-018-IPNC	2.08
FI134_A	FI134	2018-05-21	Fiji	Aedes	aegypti	A	Aedes aegypti-Ref-Fiji-088-IPNC	2.29	Aedes aegypti-Ref-Fiji-168-IPNC	2.19
FI134_B	FI134	2018-05-21	Fiji	Aedes	aegypti	B	Aedes aegypti-Ref-NC-076-IPNC	2.2	Aedes aegypti-Ref-Fiji-088-IPNC	2.09
FI136_A	FI136	2018-05-21	Fiji	Aedes	aegypti	A	Aedes aegypti-Ref-Fiji-087-IPNC	2.41	Aedes aegypti-Ref-Fiji-168-IPNC	2.31
FI136_B	FI136	2018-05-21	Fiji	Aedes	aegypti	B	Aedes aegypti-Ref-Fiji-168-IPNC	2.24	Aedes aegypti-ref-NC240-IPNC	2.1
FI138_A	FI138	2018-05-21	Fiji	Aedes	albopictus	A	Aedes albopictus-Ref-Fiji-018-IPNC	2.2	Aedes albopictus-Ref-Fiji-021-IPNC	2.11
FI138_B	FI138	2018-05-21	Fiji	Aedes	albopictus	B	Aedes albopictus-Ref-Fiji-018-IPNC	2.1	Aedes albopictus-Ref-Fiji-021-IPNC	1.97
FI146_A	FI146	2018-05-21	Fiji	Aedes	aegypti	A	Aedes aegypti-Ref-Fiji-087-IPNC	1.82	Aedes aegypti-Ref-Fiji-168-IPNC	1.8
FI146_B	FI146	2018-05-21	Fiji	Aedes	aegypti	B	Aedes aegypti-Ref-Fiji-168-IPNC	1.56	Aedes aegypti-Ref-NC-435-IPNC	1.51
FI160_A	FI160	2018-05-17	Fiji	Aedes	pseudoscutellaris	A	Aedes pseudoscutellaris-Ref-FI-025-IPNC	2.1	Aedes pseudoscutellaris-Ref-FI-272-IPNC	1.95
FI160_B	FI160	2018-05-17	Fiji	Aedes	pseudoscutellaris	B	Aedes pseudoscutellaris-Ref-Fiji-314-IPNC	1.89	Aedes pseudoscutellaris-Ref-FI-025-IPNC	1.88
FI165_A	FI165	2018-05-17	Fiji	Aedes	pseudoscutellaris	A	Aedes pseudoscutellaris-Ref-FI-025-IPNC	1.91	Aedes pseudoscutellaris-Ref-FI-272-IPNC	1.89
FI165_B	FI165	2018-05-17	Fiji	Aedes	pseudoscutellaris	B	Aedes pseudoscutellaris-Ref-Fiji-163-IPNC	1.81	Aedes pseudoscutellaris-Ref-FI-272-IPNC	1.75
FI166_A	FI166	2018-05-17	Fiji	Aedes	pseudoscutellaris	A	Aedes pseudoscutellaris-Ref-Fiji-163-IPNC	2.29	Aedes pseudoscutellaris-Ref-Fiji-314-IPNC	2.25
FI166_B	FI166	2018-05-17	Fiji	Aedes	pseudoscutellaris	B	Aedes pseudoscutellaris-Ref-Fiji-314-IPNC	2.27	Aedes pseudoscutellaris-Ref-Fiji-163-IPNC	2.26
FI169_A	FI169	2018-05-22	Fiji	Aedes	albopictus	A	Aedes albopictus-Ref-Fiji-018-IPNC	2.18	Aedes albopictus-Ref-Fiji-021-IPNC	2.15
FI169_B	FI169	2018-05-22	Fiji	Aedes	albopictus	B	Aedes albopictus-Ref-Fiji-018-IPNC	1.97	Aedes albopictus-Ref-Fiji-021-IPNC	1.92
FI170_A	FI170	2018-05-22	Fiji	Aedes	albopictus	A	Aedes albopictus-Ref-Fiji-021-IPNC	2.19	Aedes albopictus-Ref-Fiji-018-IPNC	2.14
FI170_B	FI170	2018-05-22	Fiji	Aedes	albopictus	B	Aedes albopictus-Ref-Fiji-021-IPNC	2.12	Aedes albopictus-Ref-Fiji-018-IPNC	2
FI173_A	FI173	2018-05-17	Fiji	Culex	quinquefasciatus	A	Culex quinquefasciatus-Ref-Fiji-175-IPNC	2.41	Culex quinquefasciatus-Ref-Fiji-174-IPNC	2.2
FI173_B	FI173	2018-05-17	Fiji	Culex	quinquefasciatus	B	Culex quinquefasciatus-Ref-Fiji-175-IPNC	2.29	Culex quinquefasciatus-Ref-Fiji-070-IPNC	1.98
FI176_A	FI176	2018-05-17	Fiji	Culex	quinquefasciatus	A	Culex quinquefasciatus-Ref-Fiji-175-IPNC	2.5	Culex quinquefasciatus-Ref-Fiji-174-IPNC	2.23
FI176_B	FI176	2018-05-17	Fiji	Culex	quinquefasciatus	B	Culex quinquefasciatus-Ref-Fiji-175-IPNC	2.32	Culex quinquefasciatus-Ref-NC077-IPNC	2.08
FI177_A	FI177	2018-05-17	Fiji	Culex	quinquefasciatus	A	Culex quinquefasciatus-Ref-Fiji-175-IPNC	2.07	Culex quinquefasciatus-Ref-NC077-IPNC	1.85
FI177_B	FI177	2018-05-17	Fiji	Culex	quinquefasciatus	B	Culex quinquefasciatus-Ref-Fiji-175-IPNC	1.89	Culex quinquefasciatus-Ref-NC043-IPNC	1.69
FI178_A	FI178	2018-05-17	Fiji	Culex	quinquefasciatus	A	Culex quinquefasciatus-Ref-Fiji-175-IPNC	2.34	Culex quinquefasciatus-Ref-Fiji-174-IPNC	2.12
FI178_B	FI178	2018-05-17	Fiji	Culex	quinquefasciatus	B	Culex quinquefasciatus-Ref-Fiji-175-IPNC	2.24	Culex quinquefasciatus-Ref-NC043-IPNC	2.21
FI179_A	FI179	2018-05-17	Fiji	Culex	quinquefasciatus	A	Culex quinquefasciatus-Ref-Fiji-175-IPNC	2.38	Culex quinquefasciatus-Ref-Fiji-174-IPNC	2.24
FI179_B	FI179	2018-05-17	Fiji	Culex	quinquefasciatus	B	Culex quinquefasciatus-Ref-Fiji-175-IPNC	2.03	Culex quinquefasciatus-Ref-Fiji-174-IPNC	1.81
FI180_A	FI180	2018-05-17	Fiji	Culex	quinquefasciatus	A	Culex quinquefasciatus-Ref-Fiji-174-IPNC	2.49	Culex quinquefasciatus-Ref-Fiji-175-IPNC	2.44
FI180_B	FI180	2018-05-17	Fiji	Culex	quinquefasciatus	B	Culex quinquefasciatus-Ref-Fiji-174-IPNC	2.41	Culex quinquefasciatus-Ref-Fiji-070-IPNC	2.24
FI182_A	FI182	2018-05-18	Fiji	Aedes	albopictus	A	Aedes albopictus-Ref-Fiji-018-IPNC	2.32	Aedes albopictus-Ref-Fiji-050-IPNC	2.03
FI182_B	FI182	2018-05-18	Fiji	Aedes	albopictus	B	Aedes albopictus-Ref-Fiji-018-IPNC	2.32	Aedes albopictus-Ref-Fiji-003-IPNC	2.14
FI198_A	FI198	2018-05-17	Fiji	Aedes	aegypti	A	Aedes aegypti-Ref-Fiji-168-IPNC	2.4	Aedes aegypti-Ref-Fiji-195-IPNC	2.24
FI198_B	FI198	2018-05-17	Fiji	Aedes	aegypti	B	Aedes aegypti-Ref-Fiji-168-IPNC	2.23	Aedes aegypti-Ref-Fiji-195-IPNC	2.19
FI199_A	FI199	2018-05-17	Fiji	Aedes	aegypti	A	Aedes aegypti-Ref-Fiji-168-IPNC	2.24	Aedes aegypti-Ref-Fiji-087-IPNC	2.14
FI199_B	FI199	2018-05-17	Fiji	Aedes	aegypti	B	Aedes aegypti-Ref-Fiji-087-IPNC	2.22	Aedes aegypti-Ref-Fiji-168-IPNC	2.18
FI210_A	FI210	2018-05-17	Fiji	Culex	quinquefasciatus	A	Culex quinquefasciatus-Ref-Fiji-174-IPNC	2.31	Culex quinquefasciatus-Ref-Fiji-070-IPNC	2.29
FI210_B	FI210	2018-05-17	Fiji	Culex	quinquefasciatus	B	Culex quinquefasciatus-Ref-Fiji-174-IPNC	2.16	Culex quinquefasciatus-Ref-Fiji-070-IPNC	2.15
FI211_A	FI211	2018-05-17	Fiji	Culex	quinquefasciatus	A	Culex quinquefasciatus-Ref-Fiji-175-IPNC	2.42	Culex quinquefasciatus-Ref-Fiji-174-IPNC	2.41
FI211_B	FI211	2018-05-17	Fiji	Culex	quinquefasciatus	B	NA	NA	NA	NA
FI212_A	FI212	2018-05-17	Fiji	Culex	quinquefasciatus	A	Culex quinquefasciatus-Ref-NC-216-IPNC	2.31	Culex quinquefasciatus-Ref-NC043-IPNC	2.18
FI212_B	FI212	2018-05-17	Fiji	Culex	quinquefasciatus	B	Culex quinquefasciatus-Ref-Fiji-174-IPNC	2.26	Culex quinquefasciatus-Ref-NC-216-IPNC	2.21
FI218_A	FI218	2018-05-22	Fiji	Aedes	albopictus	A	Aedes albopictus-Ref-Fiji-050-IPNC	2.13	Aedes albopictus-Ref-Fiji-021-IPNC	2.09
FI218_B	FI218	2018-05-22	Fiji	Aedes	albopictus	B	Aedes albopictus-Ref-Fiji-050-IPNC	2.07	Aedes albopictus-Ref-Fiji-018-IPNC	2
FI219_A	FI219	2018-05-22	Fiji	Aedes	pseudoscutellaris	A	Aedes pseudoscutellaris-Ref-Fiji-048-IPNC	1.56	Aedes pseudoscutellaris-Ref-Fiji-009-IPNC	1.37
FI219_B	FI219	2018-05-22	Fiji	Aedes	pseudoscutellaris	B	Aedes pseudoscutellaris-Ref-Fiji-048-IPNC	1.5	Aedes polynesiensis-Ref-Ref-WA034-IPNC	1.37
FI220_A	FI220	2018-05-22	Fiji	Aedes	pseudoscutellaris	A	Aedes pseudoscutellaris-Ref-FI-025-IPNC	1.4	Aedes scutellaris-Ref-NC99-IPNC	1.3
FI220_B	FI220	2018-05-22	Fiji	Aedes	pseudoscutellaris	B	Aedes pseudoscutellaris-Ref-Fiji-314-IPNC	1.01	Aedes vigilax-Ref-NC-319-IPNC	0.91
FI221_A	FI221	2018-05-23	Fiji	Aedes	pseudoscutellaris	A	Aedes pseudoscutellaris-Ref-FI-025-IPNC	1.52	Aedes pseudoscutellaris-Ref-FI-272-IPNC	1.42
FI221_B	FI221	2018-05-23	Fiji	Aedes	pseudoscutellaris	B	Aedes pseudoscutellaris-Ref-Fiji-163-IPNC	1.44	Aedes pseudoscutellaris-Ref-FI-025-IPNC	1.36
FI223_A	FI223	2018-05-17	Fiji	Aedes	albopictus	A	Aedes albopictus-Ref-Fiji-050-IPNC	2.25	Aedes albopictus-Ref-Fiji-018-IPNC	2.21
FI223_B	FI223	2018-05-17	Fiji	Aedes	albopictus	B	Aedes albopictus-Ref-Fiji-021-IPNC	2.17	Aedes albopictus-Ref-Fiji-018-IPNC	2.13
FI244_A	FI244	2018-05-21	Fiji	Aedes	aegypti	A	Aedes aegypti-Ref-NC-076-IPNC	2.29	Aedes aegypti-Ref-Fiji-088-IPNC	2.18
FI244_B	FI244	2018-05-21	Fiji	Aedes	aegypti	B	Aedes aegypti-Ref-NC-076-IPNC	2.18	Aedes aegypti-Ref-NC-435-IPNC	2.07
FI251_A	FI251	2018-05-21	Fiji	Aedes	aegypti	A	Aedes aegypti-Ref-NC-076-IPNC	2	Aedes aegypti-Ref-Fiji-088-IPNC	1.9
FI251_B	FI251	2018-05-21	Fiji	Aedes	aegypti	B	Aedes aegypti-Ref-NC-076-IPNC	1.99	Aedes aegypti-Ref-NC-435-IPNC	1.92
FI252_A	FI252	2018-05-21	Fiji	Aedes	aegypti	A	Aedes aegypti-Ref-Fiji-087-IPNC	1.91	Aedes aegypti-Ref-Fiji-168-IPNC	1.86
FI252_B	FI252	2018-05-21	Fiji	Aedes	aegypti	B	Aedes aegypti-Ref-NC-058-IPNC	1.48	Aedes albopictus-Ref-Fiji-021-IPNC	1.46
FI255_A	FI255	2018-05-17	Fiji	Aedes	pseudoscutellaris	A	Aedes pseudoscutellaris-Ref-FI-025-IPNC	2.21	Aedes pseudoscutellaris-Ref-FI-271-IPNC	2.01
FI255_B	FI255	2018-05-17	Fiji	Aedes	pseudoscutellaris	B	Aedes pseudoscutellaris-Ref-FI-271-IPNC	2.17	Aedes pseudoscutellaris-Ref-FI-025-IPNC	2.05
FI256_A	FI256	2018-05-17	Fiji	Aedes	pseudoscutellaris	A	Aedes pseudoscutellaris-Ref-FI-025-IPNC	2.21	Aedes pseudoscutellaris-Ref-Fiji-314-IPNC	2.2
FI256_B	FI256	2018-05-17	Fiji	Aedes	pseudoscutellaris	B	Aedes pseudoscutellaris-Ref-FI-272-IPNC	2.21	Aedes pseudoscutellaris-Ref-FI-025-IPNC	2.05
FI269_A	FI269	2018-05-17	Fiji	Aedes	pseudoscutellaris	A	Aedes pseudoscutellaris-Ref-Fiji-314-IPNC	2.21	Aedes pseudoscutellaris-Ref-Fiji-163-IPNC	2.16
FI269_B	FI269	2018-05-17	Fiji	Aedes	pseudoscutellaris	B	Aedes pseudoscutellaris-Ref-Fiji-314-IPNC	2.18	Aedes pseudoscutellaris-Ref-FI-272-IPNC	2.16
FI291_A	FI291	2018-05-17	Fiji	Aedes	pseudoscutellaris	A	Aedes albopictus-Ref-Fiji-018-IPNC	1.88	Aedes pseudoscutellaris-Ref-FI-025-IPNC	1.87
FI291_B	FI291	2018-05-17	Fiji	Aedes	pseudoscutellaris	B	Aedes pseudoscutellaris-Ref-FI-025-IPNC	1.77	Aedes albopictus-Ref-Fiji-018-IPNC	1.76
FI303_A	FI303	2018-05-17	Fiji	Aedes	pseudoscutellaris	A	Aedes pseudoscutellaris-Ref-Fiji-163-IPNC	2.57	Aedes pseudoscutellaris-Ref-Fiji-314-IPNC	2.34
FI303_B	FI303	2018-05-17	Fiji	Aedes	pseudoscutellaris	B	Aedes pseudoscutellaris-Ref-Fiji-163-IPNC	2.17	Aedes pseudoscutellaris-Ref-Fiji-314-IPNC	2.01
FI308_A	FI308	2018-05-18	Fiji	Aedes	aegypti	A	Aedes aegypti-Ref-Fiji-087-IPNC	2.37	Aedes aegypti-Ref-Fiji-168-IPNC	2.19
FI308_B	FI308	2018-05-18	Fiji	Aedes	aegypti	B	Aedes aegypti-Ref-Fiji-087-IPNC	2.35	Aedes aegypti-ref-NC240-IPNC	2.24
FI309_A	FI309	2018-05-18	Fiji	Aedes	aegypti	A	Aedes aegypti-Ref-Fiji-168-IPNC	2.39	Aedes aegypti-ref-NC240-IPNC	2.22
FI309_B	FI309	2018-05-18	Fiji	Aedes	aegypti	B	Aedes aegypti-Ref-Fiji-168-IPNC	2.35	Aedes aegypti-Ref-Fiji-087-IPNC	2.18
FI328_A	FI328	2018-05-17	Fiji	Aedes	pseudoscutellaris	A	Aedes pseudoscutellaris-Ref-Fiji-163-IPNC	2.34	Aedes polynesiensis-Ref-Ref-WA034-IPNC	2.12
FI328_B	FI328	2018-05-17	Fiji	Aedes	pseudoscutellaris	B	Aedes pseudoscutellaris-Ref-Fiji-163-IPNC	2.28	Aedes pseudoscutellaris-Ref-Fiji-314-IPNC	2.24
FI332_A	FI332	2018-05-17	Fiji	Culex	quinquefasciatus	A	Culex quinquefasciatus-Ref-Fiji-070-IPNC	2.4	Culex quinquefasciatus-Ref-Fiji-069-IPNC	2.29
FI332_B	FI332	2018-05-17	Fiji	Culex	quinquefasciatus	B	Culex quinquefasciatus-Ref-Fiji-070-IPNC	2.27	Culex quinquefasciatus-Ref-Fiji-069-IPNC	2.18
FI333_A	FI333	2018-05-17	Fiji	Culex	quinquefasciatus	A	Culex quinquefasciatus-Ref-Fiji-070-IPNC	2.28	Culex quinquefasciatus-Ref-Fiji-175-IPNC	2
FI333_B	FI333	2018-05-17	Fiji	Culex	quinquefasciatus	B	Culex quinquefasciatus-Ref-Fiji-070-IPNC	2.13	Culex quinquefasciatus-Ref-Fiji-175-IPNC	2.01
FI334_A	FI334	2018-05-17	Fiji	Culex	quinquefasciatus	A	Culex quinquefasciatus-Ref-Fiji-070-IPNC	2.4	Culex quinquefasciatus-Ref-Fiji-069-IPNC	2.32
FI334_B	FI334	2018-05-17	Fiji	Culex	quinquefasciatus	B	Culex quinquefasciatus-Ref-Fiji-070-IPNC	2.32	Culex quinquefasciatus-Ref-Fiji-069-IPNC	2.28
FI335_A	FI335	2018-05-17	Fiji	Culex	quinquefasciatus	A	Culex quinquefasciatus-Ref-Fiji-070-IPNC	2.52	Culex quinquefasciatus-Ref-Fiji-069-IPNC	2.29
FI335_B	FI335	2018-05-17	Fiji	Culex	quinquefasciatus	B	Culex quinquefasciatus-Ref-Fiji-070-IPNC	2.48	Culex quinquefasciatus-Ref-Fiji-069-IPNC	2.31
LA006_A	LA006	2019-12-05	Lao	Aedes	aegypti	A	Aedes aegypti-Ref-Fiji-087-IPNC	2.12	Aedes aegypti-ref-NC240-IPNC	2.03
LA006_B	LA006	2019-12-05	Lao	Aedes	aegypti	B	Aedes aegypti-Ref-Fiji-087-IPNC	2.05	Aedes aegypti-Ref-Fiji-168-IPNC	1.99
LA007_A	LA007	2019-12-05	Lao	Aedes	aegypti	A	Aedes aegypti-Ref-Fiji-168-IPNC	2.15	Aedes aegypti-Ref-Fiji-087-IPNC	2.04
LA007_B	LA007	2019-12-05	Lao	Aedes	aegypti	B	Aedes aegypti-Ref-Fiji-168-IPNC	2.04	Aedes aegypti-Ref-NC089-IPNC	1.93
LA008_A	LA008	2019-12-05	Lao	Aedes	aegypti	A	Aedes aegypti-Ref-NC-044-IPNC	2.22	Aedes aegypti-Ref-NC-076-IPNC	2.14
LA008_B	LA008	2019-12-05	Lao	Aedes	aegypti	B	Aedes aegypti-Ref-NC-076-IPNC	2.19	Aedes aegypti-Ref-NC-044-IPNC	2.12
LA019_A	LA019	2019-12-05	Lao	Aedes	aegypti	A	Aedes aegypti-Ref-Fiji-088-IPNC	1.9	Aedes aegypti-Ref-Fiji-168-IPNC	1.77
LA019_B	LA019	2019-12-05	Lao	Aedes	aegypti	B	NA	NA	NA	NA
LA020_A	LA020	2019-11-25	Lao	Aedes	albopictus	A	Aedes albopictus-Ref-Fiji-018-IPNC	2.04	Aedes albopictus-Ref-Fiji-050-IPNC	2.02
LA020_B	LA020	2019-11-25	Lao	Aedes	albopictus	B	Aedes albopictus-Ref-Fiji-025-IPNC	1.87	Aedes albopictus-Ref-Fiji-018-IPNC	1.84
LA021_A	LA021	2019-11-25	Lao	Aedes	albopictus	A	Aedes albopictus-Ref-Fiji-050-IPNC	2.21	Aedes albopictus-Ref-Fiji-047-IPNC	2.01
LA021_B	LA021	2019-11-25	Lao	Aedes	albopictus	B	Aedes albopictus-Ref-Fiji-018-IPNC	2.13	Aedes albopictus-Ref-Fiji-050-IPNC	2.01
LA022_A	LA022	2019-11-25	Lao	Aedes	albopictus	A	Aedes albopictus-Ref-Fiji-018-IPNC	2.14	Aedes albopictus-Ref-Fiji-050-IPNC	2.03
LA022_B	LA022	2019-11-25	Lao	Aedes	albopictus	B	Aedes albopictus-Ref-Fiji-018-IPNC	2.01	Aedes albopictus-Ref-Fiji-050-IPNC	1.98
LA037_A	LA037	2019-11-25	Lao	Aedes	albopictus	A	Aedes albopictus-Ref-Fiji-018-IPNC	2.21	Aedes albopictus-Ref-Fiji-050-IPNC	2.2
LA037_B	LA037	2019-11-25	Lao	Aedes	albopictus	B	Aedes albopictus-Ref-Fiji-018-IPNC	2.2	Aedes albopictus-Ref-Fiji-050-IPNC	2.13
LA038_A	LA038	2019-11-25	Lao	Aedes	albopictus	A	Aedes albopictus-Ref-Fiji-021-IPNC	2.12	Aedes albopictus-Ref-Fiji-018-IPNC	2.05
LA038_B	LA038	2019-11-25	Lao	Aedes	albopictus	B	NA	NA	NA	NA
LA040_A	LA040	2019-06-10	Lao	Aedes	aegypti	A	Aedes aegypti-Ref-NC-087-IPNC	2.17	Aedes aegypti-Ref-NC-076-IPNC	2.09
LA040_B	LA040	2019-06-10	Lao	Aedes	aegypti	B	Aedes aegypti-Ref-NC-076-IPNC	2.16	Aedes aegypti-Ref-NC-087-IPNC	2.13
LA042_A	LA042	2019-07-10	Lao	Aedes	aegypti	A	Aedes aegypti-Ref-NC-044-IPNC	2.25	Aedes aegypti-Ref-NC-058-IPNC	2.21
LA042_B	LA042	2019-07-10	Lao	Aedes	aegypti	B	NA	NA	NA	NA
LA043_A	LA043	2019-07-10	Lao	Aedes	aegypti	A	Aedes aegypti-Ref-NC509-IPNC	2.17	Aedes aegypti-Ref-NC-044-IPNC	2.12
LA043_B	LA043	2019-07-10	Lao	Aedes	aegypti	B	Aedes aegypti-Ref-NC-431-IPNC	2.05	Aedes aegypti-Ref-NC-044-IPNC	2.02
LA044_A	LA044	2019-07-10	Lao	Aedes	aegypti	A	Aedes aegypti-Ref-NC-435-IPNC	2.34	Aedes aegypti-Ref-NC-058-IPNC	2.32
LA044_B	LA044	2019-07-10	Lao	Aedes	aegypti	B	Aedes aegypti-Ref-NC-058-IPNC	2.29	Aedes aegypti-Ref-NC-076-IPNC	2.29
LA045_A	LA045	2019-07-10	Lao	Aedes	aegypti	A	Aedes aegypti-Ref-NC-076-IPNC	2.41	Aedes aegypti-Ref-NC-058-IPNC	2.2
LA045_B	LA045	2019-07-10	Lao	Aedes	aegypti	B	Aedes aegypti-Ref-NC-076-IPNC	2.22	Aedes aegypti-Ref-Fiji-002-IPNC	2.18
LA046_A	LA046	2019-07-11	Lao	Aedes	aegypti	A	Aedes aegypti-Ref-NC-058-IPNC	2.28	Aedes aegypti-Ref-NC-044-IPNC	2.21
LA046_B	LA046	2019-07-11	Lao	Aedes	aegypti	B	Aedes aegypti-Ref-NC-044-IPNC	2.22	Aedes aegypti-Ref-NC-076-IPNC	2.17
LA047_A	LA047	2019-07-11	Lao	Aedes	aegypti	A	Aedes aegypti-Ref-NC-076-IPNC	2.34	Aedes aegypti-Ref-NC-058-IPNC	2.28
LA047_B	LA047	2019-07-11	Lao	Aedes	aegypti	B	Aedes aegypti-Ref-NC-044-IPNC	2.18	Aedes aegypti-Ref-NC-058-IPNC	2.18
LA048_A	LA048	2019-07-11	Lao	Aedes	aegypti	A	Aedes aegypti-Ref-NC-044-IPNC	2.39	Aedes aegypti-Ref-NC509-IPNC	2.2
LA048_B	LA048	2019-07-11	Lao	Aedes	aegypti	B	Aedes aegypti-Ref-NC-044-IPNC	2.31	Aedes aegypti-Ref-NC509-IPNC	2.16
LA049_A	LA049	2019-07-11	Lao	Aedes	aegypti	A	Aedes aegypti-Ref-NC-076-IPNC	2.31	Aedes aegypti-Ref-NC-044-IPNC	2.27
LA049_B	LA049	2019-07-11	Lao	Aedes	aegypti	B	Aedes aegypti-Ref-NC-044-IPNC	2.24	Aedes aegypti-Ref-NC-058-IPNC	2.19
LA050_A	LA050	2019-07-11	Lao	Aedes	aegypti	A	Aedes aegypti-Ref-NC-044-IPNC	2.27	Aedes aegypti-Ref-NC500-IPNC	2.11
LA050_B	LA050	2019-07-11	Lao	Aedes	aegypti	B	Aedes aegypti-Ref-NC-044-IPNC	2.01	Aedes aegypti-Ref-NC-431-IPNC	1.99
LA051_A	LA051	2019-07-11	Lao	Aedes	aegypti	A	Aedes aegypti-Ref-NC-044-IPNC	2.29	Aedes aegypti-Ref-NC-076-IPNC	2.26
LA051_B	LA051	2019-07-11	Lao	Aedes	aegypti	B	Aedes aegypti-Ref-NC-044-IPNC	2.21	Aedes aegypti-Ref-Fiji-002-IPNC	2.16
LA052_A	LA052	2019-07-11	Lao	Aedes	aegypti	A	Aedes aegypti-Ref-NC-044-IPNC	2.22	Aedes aegypti-Ref-NC-076-IPNC	2.19
LA052_B	LA052	2019-07-11	Lao	Aedes	aegypti	B	Aedes aegypti-Ref-NC-044-IPNC	2.22	Aedes aegypti-Ref-NC-076-IPNC	2.19
LA053_A	LA053	2019-07-11	Lao	Aedes	aegypti	A	Aedes aegypti-Ref-NC-431-IPNC	2.16	Aedes aegypti-Ref-NC509-IPNC	2.15
LA053_B	LA053	2019-07-11	Lao	Aedes	aegypti	B	Aedes aegypti-Ref-NC-044-IPNC	2.15	Aedes aegypti-Ref-NC509-IPNC	2.12
LA056_A	LA056	2019-06-19	Lao	Aedes	aegypti	A	Aedes aegypti-Ref-NC-076-IPNC	2.34	Aedes aegypti-Ref-NC-058-IPNC	2.2
LA056_B	LA056	2019-06-19	Lao	Aedes	aegypti	B	Aedes aegypti-Ref-NC-058-IPNC	2.3	Aedes aegypti-Ref-NC-435-IPNC	2.27
LA057_A	LA057	2019-06-24	Lao	Aedes	aegypti	A	Aedes aegypti-Ref-NC-044-IPNC	2.36	Aedes aegypti-Ref-NC-435-IPNC	2.25
LA057_B	LA057	2019-06-24	Lao	Aedes	aegypti	B	Aedes aegypti-Ref-NC-044-IPNC	2.34	Aedes aegypti-Ref-NC-076-IPNC	2.16
LA058_A	LA058	2019-06-28	Lao	Aedes	aegypti	A	Aedes aegypti-Ref-NC-058-IPNC	2.15	Aedes aegypti-Ref-NC-076-IPNC	2.14
LA058_B	LA058	2019-06-28	Lao	Aedes	aegypti	B	Aedes aegypti-Ref-NC-058-IPNC	2.13	Aedes aegypti-Ref-NC-076-IPNC	2.12
MD018_A	MD018	2019-03-19	Madagascar	Culex	quinquefasciatus	A	Culex quinquefasciatus-Ref-NC-216-IPNC	2.26	Culex quinquefasciatus-Ref-NC042-IPNC	2.14
MD018_B	MD018	2019-03-19	Madagascar	Culex	quinquefasciatus	B	Culex quinquefasciatus-Ref-NC-216-IPNC	2.12	Culex quinquefasciatus-Ref-NC429-IPNC	1.98
MD019_A	MD019	2019-03-19	Madagascar	Culex	quinquefasciatus	A	Culex quinquefasciatus-Ref-Fiji-336-IPNC	2.09	Culex quinquefasciatus-Ref-NC-216-IPNC	1.99
MD019_B	MD019	2019-03-19	Madagascar	Culex	quinquefasciatus	B	Culex quinquefasciatus-Ref-Fiji-336-IPNC	2.09	Culex annulirostris-Ref-NC-525-IPNC	1.97
MD021_A	MD021	2019-03-19	Madagascar	Culex	quinquefasciatus	A	Culex quinquefasciatus-Ref-Fiji-336-IPNC	2.19	Culex quinquefasciatus-Ref-Fiji-070-IPNC	1.93
MD021_B	MD021	2019-03-19	Madagascar	Culex	quinquefasciatus	B	Culex quinquefasciatus-Ref-NC-216-IPNC	2.14	Culex quinquefasciatus-Ref-Fiji-336-IPNC	2.1
MD030_A	MD030	2019-03-21	Madagascar	Culex	quinquefasciatus	A	Culex quinquefasciatus-Ref-NC429-IPNC	2.08	Culex quinquefasciatus-Ref-NC952-IPNC	2.04
MD030_B	MD030	2019-03-21	Madagascar	Culex	quinquefasciatus	B	Culex quinquefasciatus-Ref-NC-216-IPNC	2.03	Culex quinquefasciatus-Ref-NC042-IPNC	2.01
MD033_A	MD033	2019-03-21	Madagascar	Culex	quinquefasciatus	A	Culex quinquefasciatus-Ref-NC042-IPNC	2.12	Culex quinquefasciatus-Ref-NC952-IPNC	2.12
MD033_B	MD033	2019-03-21	Madagascar	Culex	quinquefasciatus	B	Culex quinquefasciatus-Ref-NC-216-IPNC	1.86	Culex quinquefasciatus-Ref-NC043-IPNC	1.84
MD041_A	MD041	2019-03-19	Madagascar	Aedes	albopictus	A	Aedes albopictus-Ref-Fiji-025-IPNC	2.22	Aedes albopictus-Ref-Fiji-050-IPNC	2.07
MD041_B	MD041	2019-03-19	Madagascar	Aedes	albopictus	B	Aedes albopictus-Ref-Fiji-025-IPNC	2.11	Aedes albopictus-Ref-Fiji-050-IPNC	2.1
MD042_A	MD042	2019-03-19	Madagascar	Aedes	albopictus	A	Aedes albopictus-Ref-Fiji-025-IPNC	2.26	Aedes albopictus-Ref-Fiji-050-IPNC	2.2
MD042_B	MD042	2019-03-19	Madagascar	Aedes	albopictus	B	Aedes albopictus-Ref-Fiji-025-IPNC	2.06	Aedes albopictus-Ref-Fiji-021-IPNC	1.97
MD043_A	MD043	2019-03-19	Madagascar	Aedes	albopictus	A	Aedes albopictus-Ref-Fiji-050-IPNC	2.13	Aedes albopictus-Ref-Fiji-025-IPNC	2.03
MD043_B	MD043	2019-03-19	Madagascar	Aedes	albopictus	B	Aedes albopictus-Ref-Fiji-025-IPNC	1.96	Aedes albopictus-Ref-Fiji-047-IPNC	1.84
MD046_A	MD046	2019-03-19	Madagascar	Aedes	albopictus	A	Aedes albopictus-Ref-Fiji-025-IPNC	2.14	Aedes albopictus-Ref-Fiji-018-IPNC	2.14
MD046_B	MD046	2019-03-19	Madagascar	Aedes	albopictus	B	Aedes albopictus-Ref-Fiji-025-IPNC	2.1	Aedes albopictus-Ref-Fiji-021-IPNC	1.84
MD047_A	MD047	2019-03-19	Madagascar	Aedes	albopictus	A	Aedes albopictus-Ref-Fiji-025-IPNC	2.1	Aedes albopictus-Ref-Fiji-050-IPNC	2.02
MD047_B	MD047	2019-03-19	Madagascar	Aedes	albopictus	B	Aedes albopictus-Ref-Fiji-025-IPNC	2	Aedes albopictus-Ref-Fiji-050-IPNC	1.92
MD048_A	MD048	2019-03-19	Madagascar	Aedes	albopictus	A	Aedes albopictus-Ref-Fiji-025-IPNC	2.03	Aedes albopictus-Ref-Fiji-021-IPNC	1.84
MD048_B	MD048	2019-03-19	Madagascar	Aedes	albopictus	B	Aedes albopictus-Ref-Fiji-025-IPNC	1.99	Aedes albopictus-Ref-Fiji-050-IPNC	1.97
MD049_A	MD049	2019-03-19	Madagascar	Aedes	albopictus	A	Aedes albopictus-Ref-Fiji-050-IPNC	1.96	Aedes albopictus-Ref-Fiji-025-IPNC	1.94
MD049_B	MD049	2019-03-19	Madagascar	Aedes	albopictus	B	Aedes albopictus-Ref-Fiji-050-IPNC	1.94	Aedes albopictus-Ref-Fiji-025-IPNC	1.88
MD051_A	MD051	2019-03-19	Madagascar	Aedes	albopictus	A	Aedes albopictus-Ref-Fiji-025-IPNC	2.22	Aedes albopictus-Ref-Fiji-021-IPNC	2.1
MD051_B	MD051	2019-03-19	Madagascar	Aedes	albopictus	B	Aedes albopictus-Ref-Fiji-025-IPNC	2.15	Aedes albopictus-Ref-Fiji-018-IPNC	1.98
MD052_A	MD052	2019-03-19	Madagascar	Aedes	albopictus	A	Aedes albopictus-Ref-Fiji-003-IPNC	2.07	Aedes albopictus-Ref-Fiji-025-IPNC	2.07
MD052_B	MD052	2019-03-19	Madagascar	Aedes	albopictus	B	Aedes albopictus-Ref-Fiji-025-IPNC	2.04	Aedes albopictus-Ref-Fiji-050-IPNC	1.95
MD053_A	MD053	2019-03-19	Madagascar	Aedes	albopictus	A	Aedes albopictus-Ref-Fiji-025-IPNC	2.05	Aedes albopictus-Ref-Fiji-018-IPNC	1.96
MD053_B	MD053	2019-03-19	Madagascar	Aedes	albopictus	B	Aedes albopictus-Ref-Fiji-018-IPNC	1.95	Aedes albopictus-Ref-Fiji-047-IPNC	1.77
MD055_A	MD055	2019-03-19	Madagascar	Aedes	albopictus	A	Aedes albopictus-Ref-Fiji-025-IPNC	2.17	Aedes albopictus-Ref-Fiji-050-IPNC	2.09
MD055_B	MD055	2019-03-19	Madagascar	Aedes	albopictus	B	Aedes albopictus-Ref-Fiji-050-IPNC	2.05	Aedes albopictus-Ref-Fiji-025-IPNC	2.03
MD058_A	MD058	2019-03-19	Madagascar	Aedes	albopictus	A	Aedes albopictus-Ref-Fiji-025-IPNC	2.16	Aedes albopictus-Ref-Fiji-050-IPNC	2.04
MD058_B	MD058	2019-03-19	Madagascar	Aedes	albopictus	B	Aedes albopictus-Ref-Fiji-025-IPNC	2.01	Aedes albopictus-Ref-Fiji-050-IPNC	1.97
MD059_A	MD059	2019-03-19	Madagascar	Aedes	albopictus	A	Aedes albopictus-Ref-Fiji-025-IPNC	1.94	Aedes albopictus-Ref-Fiji-050-IPNC	1.86
MD059_B	MD059	2019-03-19	Madagascar	Aedes	albopictus	B	Aedes albopictus-Ref-Fiji-047-IPNC	1.54	Aedes albopictus-Ref-Fiji-025-IPNC	1.52
MD060_A	MD060	2019-03-19	Madagascar	Aedes	albopictus	A	Aedes albopictus-Ref-Fiji-025-IPNC	2.22	Aedes albopictus-Ref-Fiji-050-IPNC	2.14
MD060_B	MD060	2019-03-19	Madagascar	Aedes	albopictus	B	Aedes albopictus-Ref-Fiji-025-IPNC	2.08	Aedes albopictus-Ref-Fiji-050-IPNC	2
MD057_A	MD057	2019-03-19	Madagascar	Aedes	albopictus	A	Aedes albopictus-Ref-Fiji-050-IPNC	2.11	Aedes albopictus-Ref-Fiji-018-IPNC	2.05
MD057_B	MD057	2019-03-19	Madagascar	Aedes	albopictus	B	NA	NA	NA	NA
MD061_A	MD061	2019-03-19	Madagascar	Aedes	albopictus	A	Aedes albopictus-Ref-Fiji-025-IPNC	2.17	Aedes albopictus-Ref-Fiji-050-IPNC	1.97
MD061_B	MD061	2019-03-19	Madagascar	Aedes	albopictus	B	NA	NA	NA	NA
MD062_A	MD062	2019-03-19	Madagascar	Aedes	albopictus	A	Aedes albopictus-Ref-Fiji-025-IPNC	2.01	Aedes albopictus-Ref-Fiji-050-IPNC	1.97
MD062_B	MD062	2019-03-19	Madagascar	Aedes	albopictus	B	NA	NA	NA	NA
MD063_A	MD063	2019-03-19	Madagascar	Aedes	albopictus	A	Aedes albopictus-Ref-Fiji-050-IPNC	2.09	Aedes albopictus-Ref-Fiji-025-IPNC	2.04
MD063_B	MD063	2019-03-19	Madagascar	Aedes	albopictus	B	NA	NA	NA	NA
MD064_A	MD064	2019-03-19	Madagascar	Aedes	albopictus	A	Aedes albopictus-Ref-Fiji-025-IPNC	2.21	Aedes albopictus-Ref-Fiji-018-IPNC	2.19
MD064_B	MD064	2019-03-19	Madagascar	Aedes	albopictus	B	NA	NA	NA	NA
MD065_A	MD065	2019-03-19	Madagascar	Aedes	albopictus	A	Aedes albopictus-Ref-Fiji-025-IPNC	1.95	Aedes albopictus-Ref-Fiji-050-IPNC	1.83
MD065_B	MD065	2019-03-19	Madagascar	Aedes	albopictus	B	Aedes albopictus-Ref-Fiji-025-IPNC	1.66	Aedes albopictus-Ref-Fiji-018-IPNC	1.58
MD008_A	MD008	2019-03-20	Madagascar	Culex	quinquefasciatus	A	Culex quinquefasciatus-Ref-NC952-IPNC	2.04	Culex quinquefasciatus-Ref-NC429-IPNC	1.96
MD008_B	MD008	2019-03-20	Madagascar	Culex	quinquefasciatus	B	Culex quinquefasciatus-Ref-NC043-IPNC	2.02	Culex quinquefasciatus-Ref-Fiji-174-IPNC	2.02
MD011_A	MD011	2019-03-20	Madagascar	Culex	quinquefasciatus	A	Culex quinquefasciatus-Ref-NC-216-IPNC	2.14	Culex quinquefasciatus-Ref-NC429-IPNC	1.98
MD011_B	MD011	2019-03-20	Madagascar	Culex	quinquefasciatus	B	Culex quinquefasciatus-Ref-NC042-IPNC	1.83	Culex quinquefasciatus-Ref-NC043-IPNC	1.77
MD016_A	MD016	2019-03-20	Madagascar	Culex	quinquefasciatus	A	Culex quinquefasciatus-Ref-NC042-IPNC	2.13	Culex quinquefasciatus-Ref-NC071-IPNC	2.1
MD016_B	MD016	2019-03-20	Madagascar	Culex	quinquefasciatus	B	Culex quinquefasciatus-Ref-NC429-IPNC	1.83	Culex quinquefasciatus-Ref-NC042-IPNC	1.82
MD017_A	MD017	2019-03-20	Madagascar	Culex	quinquefasciatus	A	Culex quinquefasciatus-Ref-Fiji-336-IPNC	2.16	Culex quinquefasciatus-Ref-NC-216-IPNC	2.15
MD017_B	MD017	2019-03-20	Madagascar	Culex	quinquefasciatus	B	Culex quinquefasciatus-Ref-NC-216-IPNC	1.89	Culex quinquefasciatus-Ref-NC042-IPNC	1.79
MD091_A	MD091	2019-03-19	Madagascar	Culex	quinquefasciatus	A	Culex quinquefasciatus-Ref-NC952-IPNC	2.25	Culex quinquefasciatus-Ref-NC042-IPNC	2.18
MD091_B	MD091	2019-03-19	Madagascar	Culex	quinquefasciatus	B	Culex quinquefasciatus-Ref-Fiji-175-IPNC	2	Culex quinquefasciatus-Ref-NC077-IPNC	1.91
MD092_A	MD092	2019-03-19	Madagascar	Culex	quinquefasciatus	A	Culex quinquefasciatus-Ref-NC042-IPNC	1.7	Culex quinquefasciatus-Ref-Fiji-070-IPNC	1.66
MD092_B	MD092	2019-03-19	Madagascar	Culex	quinquefasciatus	B	NA	NA	NA	NA
MD096_A	MD096	2019-03-19	Madagascar	Culex	quinquefasciatus	A	Culex quinquefasciatus-Ref-NC-216-IPNC	1.45	Culex quinquefasciatus-Ref-NC070-IPNC	1.34
MD096_B	MD096	2019-03-19	Madagascar	Culex	quinquefasciatus	B	Culex quinquefasciatus-Ref-Fiji-174-IPNC	1.29	Culex quinquefasciatus-Ref-Fiji-070-IPNC	1.28
MD098_A	MD098	2019-03-19	Madagascar	Culex	quinquefasciatus	A	Culex quinquefasciatus-Ref-NC042-IPNC	2.21	Culex quinquefasciatus-Ref-NC952-IPNC	2.09
MD098_B	MD098	2019-03-19	Madagascar	Culex	quinquefasciatus	B	Culex quinquefasciatus-Ref-NC-216-IPNC	2.16	Culex quinquefasciatus-Ref-NC952-IPNC	2.14
MD100_A	MD100	2019-03-19	Madagascar	Culex	quinquefasciatus	A	Culex quinquefasciatus-Ref-NC042-IPNC	2.04	Culex quinquefasciatus-Ref-NC952-IPNC	2
MD100_B	MD100	2019-03-19	Madagascar	Culex	quinquefasciatus	B	NA	NA	NA	NA
NC105_A	NC105	2016-03-24	New_Caledonia	Aedes	scutellaris	A	Aedes scutellaris-Ref-035-IPNC	2.06	Aedes scutellaris-Ref-031-IPNC	1.99
NC029_A	NC029	2016-03-24	New_Caledonia	Aedes	scutellaris	A	Aedes scutellaris-Ref-033-IPNC	2.25	Aedes scutellaris-Ref-035-IPNC	2.21
NC032_A	NC032	2016-03-24	New_Caledonia	Aedes	scutellaris	A	Aedes scutellaris-Ref-033-IPNC	2.18	Aedes scutellaris-Ref-035-IPNC	2.1
NC034_A	NC034	2016-03-24	New_Caledonia	Aedes	scutellaris	A	Aedes scutellaris-Ref-035-IPNC	1.98	Aedes scutellaris-Ref-035-IPNC	1.96
NC038_A	NC038	2016-03-24	New_Caledonia	Aedes	scutellaris	A	Aedes scutellaris-Ref-061-IPNC	2.25	Aedes scutellaris-Ref-NC99-IPNC	2.17
NC107_A	NC107	2016-03-24	New_Caledonia	Aedes	scutellaris	A	Aedes scutellaris-Ref-AS-072-IPNC	2.06	Aedes scutellaris-Ref-033-IPNC	2.05
NC092_A	NC092	2016-03-24	New_Caledonia	Aedes	scutellaris	A	Aedes scutellaris-Ref-AS-072-IPNC	2.12	Aedes scutellaris-Ref-061-IPNC	1.98
NC093_A	NC093	2016-03-24	New_Caledonia	Aedes	scutellaris	A	Aedes scutellaris-Ref-AS-072-IPNC	1.93	Aedes scutellaris-Ref-061-IPNC	1.93
NC094_A	NC094	2016-03-24	New_Caledonia	Aedes	scutellaris	A	Aedes scutellaris-Ref-AS-072-IPNC	2.12	Aedes scutellaris-Ref-061-IPNC	2.05
WA024_A	WA024	2020-08-01	Wallis&Futuna	Aedes	polynesiensis	A	Aedes polynesiensis-Ref-WA-037-IPNC	2.2	Aedes polynesiensis-Ref-WA-038-IPNC	2.17
WA024_B	WA024	2020-08-01	Wallis&Futuna	Aedes	polynesiensis	B	Aedes polynesiensis-Ref-WA-037-IPNC	2.16	Aedes polynesiensis-Ref-WA-038-IPNC	2.16
WA025_A	WA025	2020-08-01	Wallis&Futuna	Aedes	polynesiensis	A	Aedes polynesiensis-Ref-WA-038-IPNC	2.16	Aedes polynesiensis-Ref-WA-037-IPNC	2.13
WA025_B	WA025	2020-08-01	Wallis&Futuna	Aedes	polynesiensis	B	Aedes polynesiensis-Ref-WA-037-IPNC	2.1	Aedes polynesiensis-Ref-WA-042-IPNC	1.92
WA026_A	WA026	2020-08-01	Wallis&Futuna	Aedes	polynesiensis	A	Aedes polynesiensis-Ref-Ref-WA034-IPNC	2.27	Aedes polynesiensis-Ref-WA-038-IPNC	1.93
WA026_B	WA026	2020-08-01	Wallis&Futuna	Aedes	polynesiensis	B	Aedes polynesiensis-Ref-Ref-WA034-IPNC	2.14	Aedes polynesiensis-Ref-WA-038-IPNC	1.9
WA027_A	WA027	2020-08-01	Wallis&Futuna	Aedes	polynesiensis	A	Aedes polynesiensis-Ref-WA-042-IPNC	2.02	Aedes polynesiensis-Ref-WA-062-IPNC	1.97
WA027_B	WA027	2020-08-01	Wallis&Futuna	Aedes	polynesiensis	B	Aedes polynesiensis-Ref-WA-062-IPNC	1.95	Aedes polynesiensis-Ref-WA-042-IPNC	1.91
WA029_A	WA029	2020-08-01	Wallis&Futuna	Aedes	polynesiensis	A	Aedes polynesiensis-Ref-WA-042-IPNC	2.07	Aedes polynesiensis-Ref-WA-037-IPNC	1.98
WA029_B	WA029	2020-08-01	Wallis&Futuna	Aedes	polynesiensis	B	Aedes polynesiensis-Ref-WA-042-IPNC	2.01	Aedes polynesiensis-Ref-WA-062-IPNC	1.9
WA033_A	WA033	2020-08-01	Wallis&Futuna	Aedes	polynesiensis	A	Aedes polynesiensis-Ref-Ref-WA034-IPNC	2.02	Aedes polynesiensis-Ref-WA-038-IPNC	1.76
WA033_B	WA033	2020-08-01	Wallis&Futuna	Aedes	polynesiensis	B	Aedes polynesiensis-Ref-Ref-WA034-IPNC	1.98	Aedes pseudoscutellaris-Ref-FI-272-IPNC	1.58
WA036_A	WA036	2020-08-01	Wallis&Futuna	Aedes	polynesiensis	A	Aedes polynesiensis-Ref-Ref-WA034-IPNC	2.1	Aedes polynesiensis-Ref-WA-062-IPNC	1.8
WA036_B	WA036	2020-08-01	Wallis&Futuna	Aedes	polynesiensis	B	Aedes polynesiensis-Ref-Ref-WA034-IPNC	1.81	Aedes polynesiensis-Ref-WA-062-IPNC	1.55
WA041_A	WA041	2020-08-01	Wallis&Futuna	Aedes	polynesiensis	A	Aedes polynesiensis-Ref-WA-037-IPNC	2.27	Aedes polynesiensis-Ref-WA-038-IPNC	2.22
WA041_B	WA041	2020-08-01	Wallis&Futuna	Aedes	polynesiensis	B	Aedes polynesiensis-Ref-WA-062-IPNC	2.08	Aedes pseudoscutellaris-Ref-FI-025-IPNC	2.07
WA046_A	WA046	2020-08-01	Wallis&Futuna	Aedes	polynesiensis	A	Aedes polynesiensis-Ref-WA-037-IPNC	2.16	Aedes polynesiensis-Ref-WA-042-IPNC	1.98
WA046_B	WA046	2020-08-01	Wallis&Futuna	Aedes	polynesiensis	B	Aedes polynesiensis-Ref-WA-062-IPNC	2	Aedes polynesiensis-Ref-WA-037-IPNC	1.96
WA048_A	WA048	2020-08-01	Wallis&Futuna	Aedes	polynesiensis	A	Aedes polynesiensis-Ref-WA-042-IPNC	2.51	Aedes polynesiensis-Ref-WA-062-IPNC	2.48
WA048_B	WA048	2020-08-01	Wallis&Futuna	Aedes	polynesiensis	B	Aedes polynesiensis-Ref-WA-042-IPNC	2.48	Aedes polynesiensis-Ref-WA-062-IPNC	2.44
WA053_A	WA053	2020-08-01	Wallis&Futuna	Aedes	polynesiensis	A	Aedes polynesiensis-Ref-WA-038-IPNC	2.35	Aedes polynesiensis-Ref-WA-037-IPNC	2.32
WA053_B	WA053	2020-08-01	Wallis&Futuna	Aedes	polynesiensis	B	Aedes polynesiensis-Ref-WA-037-IPNC	2.28	Aedes polynesiensis-Ref-WA-038-IPNC	2.22
WA054_A	WA054	2020-08-01	Wallis&Futuna	Aedes	polynesiensis	A	Aedes polynesiensis-Ref-WA-038-IPNC	2.49	Aedes polynesiensis-Ref-WA-037-IPNC	2.48
WA054_B	WA054	2020-08-01	Wallis&Futuna	Aedes	polynesiensis	B	Aedes polynesiensis-Ref-WA-038-IPNC	2.36	Aedes polynesiensis-Ref-WA-042-IPNC	2.35
WA055_A	WA055	2020-08-01	Wallis&Futuna	Aedes	polynesiensis	A	Aedes polynesiensis-Ref-WA-038-IPNC	2.38	Aedes polynesiensis-Ref-WA-062-IPNC	2.35
WA055_B	WA055	2020-08-01	Wallis&Futuna	Aedes	polynesiensis	B	Aedes polynesiensis-Ref-WA-037-IPNC	2.37	Aedes polynesiensis-Ref-WA-038-IPNC	2.33
WA060_A	WA060	2020-08-01	Wallis&Futuna	Aedes	polynesiensis	A	Aedes polynesiensis-Ref-WA-037-IPNC	2.35	Aedes polynesiensis-Ref-WA-062-IPNC	2.31
WA060_B	WA060	2020-08-01	Wallis&Futuna	Aedes	polynesiensis	B	Aedes polynesiensis-Ref-WA-042-IPNC	2.3	Aedes polynesiensis-Ref-WA-038-IPNC	2.26
WA063_A	WA063	2020-08-01	Wallis&Futuna	Aedes	polynesiensis	A	Aedes polynesiensis-Ref-WA-062-IPNC	2.25	Aedes pseudoscutellaris-Ref-FI-271-IPNC	2.03
WA063_B	WA063	2020-08-01	Wallis&Futuna	Aedes	polynesiensis	B	Aedes polynesiensis-Ref-WA-062-IPNC	2.22	Aedes polynesiensis-Ref-WA-042-IPNC	2.15
WA064_A	WA064	2020-08-01	Wallis&Futuna	Aedes	polynesiensis	A	Aedes polynesiensis-Ref-WA-062-IPNC	2.19	Aedes polynesiensis-Ref-WA-042-IPNC	2.14
WA064_B	WA064	2020-08-01	Wallis&Futuna	Aedes	polynesiensis	B	Aedes polynesiensis-Ref-WA-042-IPNC	2.08	Aedes polynesiensis-Ref-WA-062-IPNC	2.07
WA065_A	WA065	2020-08-01	Wallis&Futuna	Aedes	polynesiensis	A	Aedes polynesiensis-Ref-WA-038-IPNC	2.47	Aedes polynesiensis-Ref-WA-037-IPNC	2.37
WA065_B	WA065	2020-08-01	Wallis&Futuna	Aedes	polynesiensis	B	Aedes polynesiensis-Ref-WA-038-IPNC	2.35	Aedes polynesiensis-Ref-WA-062-IPNC	2.32
WA067_A	WA067	2020-08-01	Wallis&Futuna	Aedes	polynesiensis	A	Aedes polynesiensis-Ref-WA-037-IPNC	2.33	Aedes polynesiensis-Ref-WA-038-IPNC	2.28
WA067_B	WA067	2020-08-01	Wallis&Futuna	Aedes	polynesiensis	B	Aedes polynesiensis-Ref-WA-037-IPNC	2.27	Aedes polynesiensis-Ref-WA-062-IPNC	2.24
WA068_A	WA068	2020-08-01	Wallis&Futuna	Aedes	polynesiensis	A	Aedes polynesiensis-Ref-WA-062-IPNC	2.43	Aedes polynesiensis-Ref-WA-038-IPNC	2.4
WA068_B	WA068	2020-08-01	Wallis&Futuna	Aedes	polynesiensis	B	Aedes polynesiensis-Ref-WA-038-IPNC	2.32	Aedes polynesiensis-Ref-WA-037-IPNC	2.28
WA069_A	WA069	2020-08-01	Wallis&Futuna	Aedes	polynesiensis	A	Aedes polynesiensis-Ref-WA-037-IPNC	2.42	Aedes polynesiensis-Ref-WA-038-IPNC	2.38
WA069_B	WA069	2020-08-01	Wallis&Futuna	Aedes	polynesiensis	B	Aedes polynesiensis-Ref-WA-038-IPNC	2.34	Aedes polynesiensis-Ref-WA-062-IPNC	2.32
WA022_A	WA022	2020-08-01	Wallis&Futuna	Culex	quinquefasciatus	A	Culex quinquefasciatus-Ref-NC-216-IPNC	2.1	Culex quinquefasciatus-Ref-NC042-IPNC	2.05
WA022_B	WA022	2020-08-01	Wallis&Futuna	Culex	quinquefasciatus	B	Culex quinquefasciatus-Ref-NC-216-IPNC	2.07	Culex quinquefasciatus-Ref-NC042-IPNC	2.06
WA023_A	WA023	2020-08-01	Wallis&Futuna	Culex	quinquefasciatus	A	Culex quinquefasciatus-Ref-NC-216-IPNC	2.33	Culex quinquefasciatus-Ref-NC429-IPNC	2.19
WA023_B	WA023	2020-08-01	Wallis&Futuna	Culex	quinquefasciatus	B	Culex quinquefasciatus-Ref-NC-216-IPNC	2.33	Culex quinquefasciatus-Ref-NC429-IPNC	2.01
WA028_A	WA028	2020-08-01	Wallis&Futuna	Aedes	aegypti	A	Aedes aegypti-Ref-Fiji-168-IPNC	2.06	Aedes aegypti-Ref-Fiji-087-IPNC	2
WA028_B	WA028	2020-08-01	Wallis&Futuna	Aedes	aegypti	B	Aedes aegypti-Ref-Fiji-087-IPNC	2.02	Aedes aegypti-ref-NC240-IPNC	1.92
WA030_A	WA030	2020-08-01	Wallis&Futuna	Aedes	aegypti	A	Aedes aegypti-Ref-NC-076-IPNC	2.2	Aedes aegypti-Ref-NC-044-IPNC	2.14
WA030_B	WA030	2020-08-01	Wallis&Futuna	Aedes	aegypti	B	Aedes aegypti-Ref-NC-076-IPNC	2.1	Aedes aegypti-ref-NC240-IPNC	2.1
WA031_A	WA031	2020-08-01	Wallis&Futuna	Aedes	aegypti	A	Aedes aegypti-Ref-NC-044-IPNC	2.23	Aedes aegypti-Ref-NC-076-IPNC	2.04
WA031_B	WA031	2020-08-01	Wallis&Futuna	Aedes	aegypti	B	Aedes aegypti-Ref-NC-044-IPNC	2.21	Aedes aegypti-Ref-NC-076-IPNC	2.14
WA032_A	WA032	2020-08-01	Wallis&Futuna	Aedes	aegypti	A	Aedes aegypti-Ref-NC-044-IPNC	2.31	Aedes aegypti-Ref-NC-076-IPNC	2.29
WA032_B	WA032	2020-08-01	Wallis&Futuna	Aedes	aegypti	B	Aedes aegypti-Ref-NC-044-IPNC	2.27	Aedes aegypti-Ref-NC-076-IPNC	2.21
WA100_A	WA100	2020-12-01	Wallis&Futuna	Aedes	futunae	A	Aedes futunae-Ref-WA171-IPNC	2.26	Aedes futunae-Ref-WA175-IPNC	2.24
WA100_B	WA100	2020-12-01	Wallis&Futuna	Aedes	futunae	B	Aedes futunae-Ref-WA171-IPNC	2.26	Aedes futunae-Ref-WA175-IPNC	2.22
WA102_A	WA102	2020-12-01	Wallis&Futuna	Aedes	futunae	A	Aedes futunae-Ref-WA175-IPNC	2.4	Aedes futunae-Ref-Wa179-IPNC	2.38
WA102_B	WA102	2020-12-01	Wallis&Futuna	Aedes	futunae	B	Aedes futunae-Ref-WA175-IPNC	2.37	Aedes futunae-Ref-Wa179-IPNC	2.31
WA103_A	WA103	2020-12-01	Wallis&Futuna	Aedes	futunae	A	Aedes futunae-Ref-Wa179-IPNC	2.18	Aedes futunae-Ref-WA175-IPNC	2.14
WA103_B	WA103	2020-12-01	Wallis&Futuna	Aedes	futunae	B	Aedes futunae-Ref-Wa179-IPNC	2.03	Aedes futunae-Ref-WA175-IPNC	1.82
WA104_A	WA104	2020-12-01	Wallis&Futuna	Aedes	futunae	A	Aedes futunae-Ref-Wa179-IPNC	2.28	Aedes futunae-Ref-WA175-IPNC	2.23
WA104_B	WA104	2020-12-01	Wallis&Futuna	Aedes	futunae	B	Aedes futunae-Ref-Wa179-IPNC	2.17	Aedes futunae-Ref-WA175-IPNC	2.14
WA177_A	WA177	2020-12-01	Wallis&Futuna	Aedes	futunae	A	Aedes futunae-Ref-WA175-IPNC	2.35	Aedes futunae-Ref-WA170-IPNC	2.27
WA177_B	WA177	2020-12-01	Wallis&Futuna	Aedes	futunae	B	Aedes futunae-Ref-WA170-IPNC	2.31	Aedes futunae-Ref-WA175-IPNC	2.28
WA181_A	WA181	2020-12-01	Wallis&Futuna	Aedes	futunae	A	Aedes futunae-Ref-WA170-IPNC	2.06	Aedes futunae-Ref-Wa179-IPNC	2.04
WA181_B	WA181	2020-12-01	Wallis&Futuna	Aedes	futunae	B	NA	NA	NA	NA
WA182_A	WA182	2020-12-01	Wallis&Futuna	Aedes	futunae	A	Aedes futunae-Ref-Wa179-IPNC	2.4	Aedes futunae-Ref-WA175-IPNC	2.29
WA182_B	WA182	2020-12-01	Wallis&Futuna	Aedes	futunae	B	Aedes futunae-Ref-Wa179-IPNC	2.36	Aedes futunae-Ref-WA175-IPNC	2.35
WA183_A	WA183	2020-12-01	Wallis&Futuna	Aedes	futunae	A	Aedes futunae-Ref-Wa179-IPNC	2.15	Aedes futunae-Ref-WA175-IPNC	2.05
WA183_B	WA183	2020-12-01	Wallis&Futuna	Aedes	futunae	B	Aedes futunae-Ref-Wa179-IPNC	2.12	Aedes futunae-Ref-WA175-IPNC	2.1
WA184_A	WA184	2020-12-01	Wallis&Futuna	Aedes	futunae	A	Aedes futunae-Ref-Wa179-IPNC	2.26	Aedes futunae-Ref-WA175-IPNC	2.12
WA184_B	WA184	2020-12-01	Wallis&Futuna	Aedes	futunae	B	Aedes futunae-Ref-WA170-IPNC	2.16	Aedes futunae-Ref-WA171-IPNC	2.13
WA197_A	WA197	2020-12-01	Wallis&Futuna	Aedes	futunae	A	Aedes futunae-Ref-WA175-IPNC	2.36	Aedes futunae-Ref-WA170-IPNC	2.32
WA197_B	WA197	2020-12-01	Wallis&Futuna	Aedes	futunae	B	Aedes futunae-Ref-WA175-IPNC	2.29	Aedes futunae-Ref-Wa178-IPNC	2.2
WA198_A	WA198	2020-12-01	Wallis&Futuna	Aedes	futunae	A	Aedes futunae-Ref-Wa179-IPNC	2.28	Aedes futunae-Ref-WA170-IPNC	1.99
WA198_B	WA198	2020-12-01	Wallis&Futuna	Aedes	futunae	B	Aedes futunae-Ref-Wa179-IPNC	2.23	Aedes futunae-Ref-WA175-IPNC	1.99
WA199_A	WA199	2020-12-01	Wallis&Futuna	Aedes	futunae	A	Aedes futunae-Ref-WA175-IPNC	2.41	Aedes futunae-Ref-Wa179-IPNC	2.37
WA199_B	WA199	2020-12-01	Wallis&Futuna	Aedes	futunae	B	Aedes futunae-Ref-Wa178-IPNC	2.21	Aedes futunae-Ref-WA175-IPNC	2.19
WA201_A	WA201	2020-12-01	Wallis&Futuna	Aedes	futunae	A	Aedes futunae-Ref-Wa179-IPNC	2.3	Aedes futunae-Ref-WA175-IPNC	2.22
WA201_B	WA201	2020-12-01	Wallis&Futuna	Aedes	futunae	B	Aedes futunae-Ref-Wa179-IPNC	2.26	Aedes futunae-Ref-WA170-IPNC	2.25
WA202_A	WA202	2020-12-01	Wallis&Futuna	Aedes	futunae	A	Aedes futunae-Ref-Wa179-IPNC	2.49	Aedes futunae-Ref-WA175-IPNC	2.41
WA202_B	WA202	2020-12-01	Wallis&Futuna	Aedes	futunae	B	Aedes futunae-Ref-Wa179-IPNC	2.39	Aedes futunae-Ref-Wa178-IPNC	2.33
WA205_A	WA205	2020-12-01	Wallis&Futuna	Aedes	futunae	A	Aedes futunae-Ref-Wa179-IPNC	2.3	Aedes futunae-Ref-WA175-IPNC	2.12
WA205_B	WA205	2020-12-01	Wallis&Futuna	Aedes	futunae	B	Aedes futunae-Ref-Wa179-IPNC	2.22	Aedes futunae-Ref-Wa178-IPNC	1.96
WA206_A	WA206	2020-12-01	Wallis&Futuna	Aedes	futunae	A	Aedes futunae-Ref-Wa179-IPNC	2.27	Aedes futunae-Ref-Wa178-IPNC	2.16
WA206_B	WA206	2020-12-01	Wallis&Futuna	Aedes	futunae	B	Aedes futunae-Ref-Wa179-IPNC	2.25	Aedes futunae-Ref-Wa178-IPNC	2.13
WA221_A	WA221	2020-12-01	Wallis&Futuna	Aedes	futunae	A	Aedes futunae-Ref-WA170-IPNC	2.3	Aedes futunae-Ref-WA175-IPNC	2.3
WA221_B	WA221	2020-12-01	Wallis&Futuna	Aedes	futunae	B	NA	NA	NA	NA
WA227_A	WA227	2020-12-01	Wallis&Futuna	Aedes	futunae	A	Aedes futunae-Ref-WA171-IPNC	2.37	Aedes futunae-Ref-WA170-IPNC	2.33
WA227_B	WA227	2020-12-01	Wallis&Futuna	Aedes	futunae	B	Aedes futunae-Ref-WA170-IPNC	2.34	Aedes futunae-Ref-WA175-IPNC	2.26
WA180_A	WA180	2020-12-01	Wallis&Futuna	Aedes	futunae	A	Aedes futunae-Ref-Wa179-IPNC	2.43	Aedes futunae-Ref-WA175-IPNC	2.12
WA180_B	WA180	2020-12-01	Wallis&Futuna	Aedes	futunae	B	Aedes futunae-Ref-Wa179-IPNC	2.4	Aedes futunae-Ref-Wa178-IPNC	2.26
